# Supplementary material for: Development of a deep learning model for predicting recurrence of hepatocellular carcinoma after liver transplantation
Source: Front Med (Lausanne). 2024 Jun 11;11:1373005. doi: 10.3389/fmed.2024.1373005 (PMC11196752; doi:10.3389/fmed.2024.1373005)
Supplement: Supplementary file 1 [file Data_Sheet_1.ZIP]

Archive with 339 entries (294 files):
- Raw data/images/
- Raw data/images/AFP is less than 100(nL).png
- Raw data/images/AFP is more than 100(nL).png
- Raw data/images/AUC.png
- Raw data/images/coxph calculate first.xlsx
- Raw data/images/coxph_new_model.R
- Raw data/images/figure 1..jpg
- Raw data/images/figure 2..jpg
- Raw data/images/figure 3..jpg
- Raw data/images/figure 4..jpg
- Raw data/images/figure 5..jpg
- Raw data/images/grade is lower than II phase.png
- Raw data/images/grade is upper than II Phase.png
- Raw data/images/NRI.png
- Raw data/images/size is bigger than 3(cm).png
- Raw data/images/size is bigger than 7(cm).png
- Raw data/images/size is smaller than 3(cm).png
- Raw data/images/size is smaller than 7(cm).png
- Raw data/images/tumor number is multi.png
- Raw data/images/tumor number is single.png
- Raw data/images/when all condition is True(High risk patient).png
- Raw data/images/when not all condition is True(Low risk patient).png
- Raw data/source data and codes/
- Raw data/source data and codes/codes/
- Raw data/source data and codes/codes/coxph_new_model.R
- Raw data/source data and codes/codes/pycox/
- Raw data/source data and codes/codes/pycox/.github/
- Raw data/source data and codes/codes/pycox/.github/workflows/
- Raw data/source data and codes/codes/pycox/.github/workflows/publish_pypi.yml
- Raw data/source data and codes/codes/pycox/.github/workflows/pythonpackage.yml
- Raw data/source data and codes/codes/pycox/.gitignore
- Raw data/source data and codes/codes/pycox/examples/
- Raw data/source data and codes/codes/pycox/examples/.ipynb_checkpoints/
- Raw data/source data and codes/codes/pycox/examples/.ipynb_checkpoints/01_introduction-checkpoint.ipynb
- Raw data/source data and codes/codes/pycox/examples/.ipynb_checkpoints/02_introduction-checkpoint.ipynb
- Raw data/source data and codes/codes/pycox/examples/.ipynb_checkpoints/03_network_architectures-checkpoint.ipynb
- Raw data/source data and codes/codes/pycox/examples/.ipynb_checkpoints/03_network_architectures-Copy1-checkpoint.ipynb
- Raw data/source data and codes/codes/pycox/examples/.ipynb_checkpoints/04_mnist_dataloaders_cnn-checkpoint.ipynb
- Raw data/source data and codes/codes/pycox/examples/.ipynb_checkpoints/cox-ph-checkpoint.ipynb
- Raw data/source data and codes/codes/pycox/examples/.ipynb_checkpoints/cox-ph-CT-checkpoint.ipynb
- Raw data/source data and codes/codes/pycox/examples/.ipynb_checkpoints/cox-ph-feature extraction for  first exp-checkpoint.ipynb
- Raw data/source data and codes/codes/pycox/examples/.ipynb_checkpoints/cox-ph-liver-hcc-checkpoint.ipynb
- Raw data/source data and codes/codes/pycox/examples/.ipynb_checkpoints/cox-ph-liver-resection-checkpoint.ipynb
- Raw data/source data and codes/codes/pycox/examples/.ipynb_checkpoints/cox-time-checkpoint.ipynb
- Raw data/source data and codes/codes/pycox/examples/.ipynb_checkpoints/deephit-checkpoint.ipynb
- Raw data/source data and codes/codes/pycox/examples/.ipynb_checkpoints/liver hcc-checkpoint.ipynb
- Raw data/source data and codes/codes/pycox/examples/.ipynb_checkpoints/pc-hazard-checkpoint.ipynb
- Raw data/source data and codes/codes/pycox/examples/01_introduction.ipynb
- Raw data/source data and codes/codes/pycox/examples/02_introduction.ipynb
- Raw data/source data and codes/codes/pycox/examples/03_network_architectures.ipynb
- Raw data/source data and codes/codes/pycox/examples/03_network_architectures-Copy1.ipynb
- Raw data/source data and codes/codes/pycox/examples/04_mnist_dataloaders_cnn.ipynb
- Raw data/source data and codes/codes/pycox/examples/administrative_brier_score.ipynb
- Raw data/source data and codes/codes/pycox/examples/cox-cc.ipynb
- Raw data/source data and codes/codes/pycox/examples/cox-ph.ipynb
- Raw data/source data and codes/codes/pycox/examples/cox-ph-CT.ipynb
- Raw data/source data and codes/codes/pycox/examples/cox-ph-feature extraction for  first exp.ipynb
- Raw data/source data and codes/codes/pycox/examples/cox-ph-liver-hcc.ipynb
- Raw data/source data and codes/codes/pycox/examples/cox-ph-liver-resection.ipynb
- Raw data/source data and codes/codes/pycox/examples/cox-time.ipynb
- Raw data/source data and codes/codes/pycox/examples/deephit.ipynb
- Raw data/source data and codes/codes/pycox/examples/deephit_competing_risks.ipynb
- Raw data/source data and codes/codes/pycox/examples/liver hcc.ipynb
- Raw data/source data and codes/codes/pycox/examples/mtlr.ipynb
- Raw data/source data and codes/codes/pycox/examples/pc-hazard.ipynb
- Raw data/source data and codes/codes/pycox/examples/pmf.ipynb
- Raw data/source data and codes/codes/pycox/examples/README.md
- Raw data/source data and codes/codes/pycox/examples/test.csv
- Raw data/source data and codes/codes/pycox/figures/
- Raw data/source data and codes/codes/pycox/figures/logo.svg
- Raw data/source data and codes/codes/pycox/LICENSE
- Raw data/source data and codes/codes/pycox/pycox/
- Raw data/source data and codes/codes/pycox/pycox/__init__.py
- Raw data/source data and codes/codes/pycox/pycox/datasets/
- Raw data/source data and codes/codes/pycox/pycox/datasets/__init__.py
- Raw data/source data and codes/codes/pycox/pycox/datasets/_dataset_loader.py
- Raw data/source data and codes/codes/pycox/pycox/datasets/from_deepsurv.py
- Raw data/source data and codes/codes/pycox/pycox/datasets/from_kkbox.py
- Raw data/source data and codes/codes/pycox/pycox/datasets/from_rdatasets.py
- Raw data/source data and codes/codes/pycox/pycox/datasets/from_simulations.py
- Raw data/source data and codes/codes/pycox/pycox/evaluation/
- Raw data/source data and codes/codes/pycox/pycox/evaluation/__init__.py
- Raw data/source data and codes/codes/pycox/pycox/evaluation/admin.py
- Raw data/source data and codes/codes/pycox/pycox/evaluation/concordance.py
- Raw data/source data and codes/codes/pycox/pycox/evaluation/eval_surv.py
- Raw data/source data and codes/codes/pycox/pycox/evaluation/ipcw.py
- Raw data/source data and codes/codes/pycox/pycox/evaluation/metrics.py
- Raw data/source data and codes/codes/pycox/pycox/models/
- Raw data/source data and codes/codes/pycox/pycox/models/__init__.py
- Raw data/source data and codes/codes/pycox/pycox/models/base.py
- Raw data/source data and codes/codes/pycox/pycox/models/bce_surv.py
- Raw data/source data and codes/codes/pycox/pycox/models/cox.py
- Raw data/source data and codes/codes/pycox/pycox/models/cox_cc.py
- Raw data/source data and codes/codes/pycox/pycox/models/cox_time.py
- Raw data/source data and codes/codes/pycox/pycox/models/data.py
- Raw data/source data and codes/codes/pycox/pycox/models/deephit.py
- Raw data/source data and codes/codes/pycox/pycox/models/interpolation.py
- Raw data/source data and codes/codes/pycox/pycox/models/logistic_hazard.py
- Raw data/source data and codes/codes/pycox/pycox/models/loss.py
- Raw data/source data and codes/codes/pycox/pycox/models/mtlr.py
- Raw data/source data and codes/codes/pycox/pycox/models/pc_hazard.py
- Raw data/source data and codes/codes/pycox/pycox/models/pmf.py
- Raw data/source data and codes/codes/pycox/pycox/models/utils.py
- Raw data/source data and codes/codes/pycox/pycox/preprocessing/
- Raw data/source data and codes/codes/pycox/pycox/preprocessing/__init__.py
- Raw data/source data and codes/codes/pycox/pycox/preprocessing/discretization.py
- Raw data/source data and codes/codes/pycox/pycox/preprocessing/feature_transforms.py
- Raw data/source data and codes/codes/pycox/pycox/preprocessing/label_transforms.py
- Raw data/source data and codes/codes/pycox/pycox/simulations/
- Raw data/source data and codes/codes/pycox/pycox/simulations/__init__.py
- Raw data/source data and codes/codes/pycox/pycox/simulations/base.py
- Raw data/source data and codes/codes/pycox/pycox/simulations/discrete_logit_hazard.py
- Raw data/source data and codes/codes/pycox/pycox/simulations/relative_risk.py
- Raw data/source data and codes/codes/pycox/pycox/utils.py
- Raw data/source data and codes/codes/pycox/README.md
- Raw data/source data and codes/codes/pycox/requirements-dev.txt
- Raw data/source data and codes/codes/pycox/setup.cfg
- Raw data/source data and codes/codes/pycox/setup.py
- Raw data/source data and codes/codes/pycox/tests/
- Raw data/source data and codes/codes/pycox/tests/evaluation/
- Raw data/source data and codes/codes/pycox/tests/evaluation/test_admin.py
- Raw data/source data and codes/codes/pycox/tests/models/
- Raw data/source data and codes/codes/pycox/tests/models/test_bce_surv.py
- Raw data/source data and codes/codes/pycox/tests/models/test_cox.py
- Raw data/source data and codes/codes/pycox/tests/models/test_cox_cc.py
- Raw data/source data and codes/codes/pycox/tests/models/test_cox_time.py
- Raw data/source data and codes/codes/pycox/tests/models/test_deephit.py
- Raw data/source data and codes/codes/pycox/tests/models/test_interpolation.py
- Raw data/source data and codes/codes/pycox/tests/models/test_logistic_hazard.py
- Raw data/source data and codes/codes/pycox/tests/models/test_loss.py
- Raw data/source data and codes/codes/pycox/tests/models/test_models_utils.py
- Raw data/source data and codes/codes/pycox/tests/models/test_mtlr.py
- Raw data/source data and codes/codes/pycox/tests/models/test_pc_hazard.py
- Raw data/source data and codes/codes/pycox/tests/models/test_pmf.py
- Raw data/source data and codes/codes/pycox/tests/models/utils_model_testing.py
- Raw data/source data and codes/codes/pycox/tests/test_utils.py
- Raw data/source data and codes/codes/tabnet/
- Raw data/source data and codes/codes/tabnet/.circleci/
- Raw data/source data and codes/codes/tabnet/.circleci/config.yml
- Raw data/source data and codes/codes/tabnet/.dockerignore
- Raw data/source data and codes/codes/tabnet/.editorconfig
- Raw data/source data and codes/codes/tabnet/.flake8
- Raw data/source data and codes/codes/tabnet/.gitatttributes
- Raw data/source data and codes/codes/tabnet/.gitignore
- Raw data/source data and codes/codes/tabnet/.nojekyll
- Raw data/source data and codes/codes/tabnet/CHANGELOG.md
- Raw data/source data and codes/codes/tabnet/customizing_example.ipynb
- Raw data/source data and codes/codes/tabnet/data/
- Raw data/source data and codes/codes/tabnet/data/HCC-LT.csv
- Raw data/source data and codes/codes/tabnet/data/TOTAL-HCC-LT.csv
- Raw data/source data and codes/codes/tabnet/Dockerfile
- Raw data/source data and codes/codes/tabnet/Dockerfile_gpu
- Raw data/source data and codes/codes/tabnet/docs/
- Raw data/source data and codes/codes/tabnet/docs/.nojekyll
- Raw data/source data and codes/codes/tabnet/docs/_modules/
- Raw data/source data and codes/codes/tabnet/docs/_modules/index.html
- Raw data/source data and codes/codes/tabnet/docs/_modules/pytorch_tabnet/
- Raw data/source data and codes/codes/tabnet/docs/_modules/pytorch_tabnet/abstract_model.html
- Raw data/source data and codes/codes/tabnet/docs/_modules/pytorch_tabnet/augmentations.html
- Raw data/source data and codes/codes/tabnet/docs/_modules/pytorch_tabnet/callbacks.html
- Raw data/source data and codes/codes/tabnet/docs/_modules/pytorch_tabnet/metrics.html
- Raw data/source data and codes/codes/tabnet/docs/_modules/pytorch_tabnet/multiclass_utils.html
- Raw data/source data and codes/codes/tabnet/docs/_modules/pytorch_tabnet/multitask.html
- Raw data/source data and codes/codes/tabnet/docs/_modules/pytorch_tabnet/pretraining.html
- Raw data/source data and codes/codes/tabnet/docs/_modules/pytorch_tabnet/pretraining_utils.html
- Raw data/source data and codes/codes/tabnet/docs/_modules/pytorch_tabnet/sparsemax.html
- Raw data/source data and codes/codes/tabnet/docs/_modules/pytorch_tabnet/tab_model.html
- Raw data/source data and codes/codes/tabnet/docs/_modules/pytorch_tabnet/tab_network.html
- Raw data/source data and codes/codes/tabnet/docs/_modules/pytorch_tabnet/utils.html
- Raw data/source data and codes/codes/tabnet/docs/_modules/torch/
- Raw data/source data and codes/codes/tabnet/docs/_modules/torch/optim/
- Raw data/source data and codes/codes/tabnet/docs/_modules/torch/optim/adam.html
- Raw data/source data and codes/codes/tabnet/docs/_sources/
- Raw data/source data and codes/codes/tabnet/docs/_sources/generated_docs/
- Raw data/source data and codes/codes/tabnet/docs/_sources/generated_docs/docs-scripts....pytorch_tabnet.rst.txt
- Raw data/source data and codes/codes/tabnet/docs/_sources/generated_docs/pytorch_tabnet.rst.txt
- Raw data/source data and codes/codes/tabnet/docs/_sources/generated_docs/README.md.txt
- Raw data/source data and codes/codes/tabnet/docs/_sources/index.rst.txt
- Raw data/source data and codes/codes/tabnet/docs/_static/
- Raw data/source data and codes/codes/tabnet/docs/_static/basic.css
- Raw data/source data and codes/codes/tabnet/docs/_static/css/
- Raw data/source data and codes/codes/tabnet/docs/_static/css/badge_only.css
- Raw data/source data and codes/codes/tabnet/docs/_static/css/fonts/
- Raw data/source data and codes/codes/tabnet/docs/_static/css/fonts/fontawesome-webfont.eot
- Raw data/source data and codes/codes/tabnet/docs/_static/css/fonts/fontawesome-webfont.svg
- Raw data/source data and codes/codes/tabnet/docs/_static/css/fonts/fontawesome-webfont.ttf
- Raw data/source data and codes/codes/tabnet/docs/_static/css/fonts/fontawesome-webfont.woff
- Raw data/source data and codes/codes/tabnet/docs/_static/css/fonts/fontawesome-webfont.woff2
- Raw data/source data and codes/codes/tabnet/docs/_static/css/fonts/lato-bold.woff
- Raw data/source data and codes/codes/tabnet/docs/_static/css/fonts/lato-bold.woff2
- Raw data/source data and codes/codes/tabnet/docs/_static/css/fonts/lato-bold-italic.woff
- Raw data/source data and codes/codes/tabnet/docs/_static/css/fonts/lato-bold-italic.woff2
- Raw data/source data and codes/codes/tabnet/docs/_static/css/fonts/lato-normal.woff
- Raw data/source data and codes/codes/tabnet/docs/_static/css/fonts/lato-normal.woff2
- Raw data/source data and codes/codes/tabnet/docs/_static/css/fonts/lato-normal-italic.woff
- Raw data/source data and codes/codes/tabnet/docs/_static/css/fonts/lato-normal-italic.woff2
- Raw data/source data and codes/codes/tabnet/docs/_static/css/fonts/Roboto-Slab-Bold.woff
- Raw data/source data and codes/codes/tabnet/docs/_static/css/fonts/Roboto-Slab-Bold.woff2
- Raw data/source data and codes/codes/tabnet/docs/_static/css/fonts/Roboto-Slab-Regular.woff
- Raw data/source data and codes/codes/tabnet/docs/_static/css/fonts/Roboto-Slab-Regular.woff2
- Raw data/source data and codes/codes/tabnet/docs/_static/css/theme.css
- Raw data/source data and codes/codes/tabnet/docs/_static/default.css
- Raw data/source data and codes/codes/tabnet/docs/_static/doctools.js
- Raw data/source data and codes/codes/tabnet/docs/_static/documentation_options.js
- Raw data/source data and codes/codes/tabnet/docs/_static/file.png
- Raw data/source data and codes/codes/tabnet/docs/_static/fonts/
- Raw data/source data and codes/codes/tabnet/docs/_static/fonts/FontAwesome.otf
- Raw data/source data and codes/codes/tabnet/docs/_static/fonts/fontawesome-webfont.eot
- Raw data/source data and codes/codes/tabnet/docs/_static/fonts/fontawesome-webfont.svg
- Raw data/source data and codes/codes/tabnet/docs/_static/fonts/fontawesome-webfont.ttf
- Raw data/source data and codes/codes/tabnet/docs/_static/fonts/fontawesome-webfont.woff
- Raw data/source data and codes/codes/tabnet/docs/_static/fonts/fontawesome-webfont.woff2
- Raw data/source data and codes/codes/tabnet/docs/_static/fonts/Lato/
- Raw data/source data and codes/codes/tabnet/docs/_static/fonts/Lato/lato-bold.eot
- Raw data/source data and codes/codes/tabnet/docs/_static/fonts/Lato/lato-bold.ttf
- Raw data/source data and codes/codes/tabnet/docs/_static/fonts/Lato/lato-bold.woff
- Raw data/source data and codes/codes/tabnet/docs/_static/fonts/Lato/lato-bold.woff2
- Raw data/source data and codes/codes/tabnet/docs/_static/fonts/Lato/lato-bolditalic.eot
- Raw data/source data and codes/codes/tabnet/docs/_static/fonts/Lato/lato-bolditalic.ttf
- Raw data/source data and codes/codes/tabnet/docs/_static/fonts/Lato/lato-bolditalic.woff
- Raw data/source data and codes/codes/tabnet/docs/_static/fonts/Lato/lato-bolditalic.woff2
- Raw data/source data and codes/codes/tabnet/docs/_static/fonts/Lato/lato-italic.eot
- Raw data/source data and codes/codes/tabnet/docs/_static/fonts/Lato/lato-italic.ttf
- Raw data/source data and codes/codes/tabnet/docs/_static/fonts/Lato/lato-italic.woff
- Raw data/source data and codes/codes/tabnet/docs/_static/fonts/Lato/lato-italic.woff2
- Raw data/source data and codes/codes/tabnet/docs/_static/fonts/Lato/lato-regular.eot
- Raw data/source data and codes/codes/tabnet/docs/_static/fonts/Lato/lato-regular.ttf
- Raw data/source data and codes/codes/tabnet/docs/_static/fonts/Lato/lato-regular.woff
- Raw data/source data and codes/codes/tabnet/docs/_static/fonts/Lato/lato-regular.woff2
- Raw data/source data and codes/codes/tabnet/docs/_static/fonts/lato-bold.woff
- Raw data/source data and codes/codes/tabnet/docs/_static/fonts/lato-bold.woff2
- Raw data/source data and codes/codes/tabnet/docs/_static/fonts/lato-bold-italic.woff
- Raw data/source data and codes/codes/tabnet/docs/_static/fonts/lato-bold-italic.woff2
- Raw data/source data and codes/codes/tabnet/docs/_static/fonts/lato-normal.woff
- Raw data/source data and codes/codes/tabnet/docs/_static/fonts/lato-normal.woff2
- Raw data/source data and codes/codes/tabnet/docs/_static/fonts/lato-normal-italic.woff
- Raw data/source data and codes/codes/tabnet/docs/_static/fonts/lato-normal-italic.woff2
- Raw data/source data and codes/codes/tabnet/docs/_static/fonts/RobotoSlab/
- Raw data/source data and codes/codes/tabnet/docs/_static/fonts/RobotoSlab/roboto-slab-v7-bold.eot
- Raw data/source data and codes/codes/tabnet/docs/_static/fonts/RobotoSlab/roboto-slab-v7-bold.ttf
- Raw data/source data and codes/codes/tabnet/docs/_static/fonts/RobotoSlab/roboto-slab-v7-bold.woff
- Raw data/source data and codes/codes/tabnet/docs/_static/fonts/RobotoSlab/roboto-slab-v7-bold.woff2
- Raw data/source data and codes/codes/tabnet/docs/_static/fonts/RobotoSlab/roboto-slab-v7-regular.eot
- Raw data/source data and codes/codes/tabnet/docs/_static/fonts/RobotoSlab/roboto-slab-v7-regular.ttf
- Raw data/source data and codes/codes/tabnet/docs/_static/fonts/RobotoSlab/roboto-slab-v7-regular.woff
- Raw data/source data and codes/codes/tabnet/docs/_static/fonts/RobotoSlab/roboto-slab-v7-regular.woff2
- Raw data/source data and codes/codes/tabnet/docs/_static/fonts/Roboto-Slab-Bold.woff
- Raw data/source data and codes/codes/tabnet/docs/_static/fonts/Roboto-Slab-Bold.woff2
- Raw data/source data and codes/codes/tabnet/docs/_static/fonts/Roboto-Slab-Light.woff
- Raw data/source data and codes/codes/tabnet/docs/_static/fonts/Roboto-Slab-Light.woff2
- Raw data/source data and codes/codes/tabnet/docs/_static/fonts/Roboto-Slab-Regular.woff
- Raw data/source data and codes/codes/tabnet/docs/_static/fonts/Roboto-Slab-Regular.woff2
- Raw data/source data and codes/codes/tabnet/docs/_static/fonts/Roboto-Slab-Thin.woff
- Raw data/source data and codes/codes/tabnet/docs/_static/fonts/Roboto-Slab-Thin.woff2
- Raw data/source data and codes/codes/tabnet/docs/_static/graphviz.css
- Raw data/source data and codes/codes/tabnet/docs/_static/jquery.js
- Raw data/source data and codes/codes/tabnet/docs/_static/jquery-3.4.1.js
- Raw data/source data and codes/codes/tabnet/docs/_static/js/
- Raw data/source data and codes/codes/tabnet/docs/_static/js/badge_only.js
- Raw data/source data and codes/codes/tabnet/docs/_static/js/html5shiv.min.js
- Raw data/source data and codes/codes/tabnet/docs/_static/js/html5shiv-printshiv.min.js
- Raw data/source data and codes/codes/tabnet/docs/_static/js/modernizr.min.js
- Raw data/source data and codes/codes/tabnet/docs/_static/js/theme.js
- Raw data/source data and codes/codes/tabnet/docs/_static/language_data.js
- Raw data/source data and codes/codes/tabnet/docs/_static/minus.png
- Raw data/source data and codes/codes/tabnet/docs/_static/plus.png
- Raw data/source data and codes/codes/tabnet/docs/_static/pygments.css
- Raw data/source data and codes/codes/tabnet/docs/_static/searchtools.js
- Raw data/source data and codes/codes/tabnet/docs/_static/underscore.js
- Raw data/source data and codes/codes/tabnet/docs/_static/underscore-1.3.1.js
- Raw data/source data and codes/codes/tabnet/docs/generated_docs/
- Raw data/source data and codes/codes/tabnet/docs/generated_docs/docs-scripts....pytorch_tabnet.html
- Raw data/source data and codes/codes/tabnet/docs/generated_docs/pytorch_tabnet.html
- Raw data/source data and codes/codes/tabnet/docs/generated_docs/README.html
- Raw data/source data and codes/codes/tabnet/docs/genindex.html
- Raw data/source data and codes/codes/tabnet/docs/index.html
- Raw data/source data and codes/codes/tabnet/docs/py-modindex.html
- Raw data/source data and codes/codes/tabnet/docs/search.html
- Raw data/source data and codes/codes/tabnet/docs/searchindex.js
- Raw data/source data and codes/codes/tabnet/docs-scripts/
- Raw data/source data and codes/codes/tabnet/docs-scripts/make.bat
- Raw data/source data and codes/codes/tabnet/docs-scripts/Makefile
- Raw data/source data and codes/codes/tabnet/docs-scripts/module_template.tpl
- Raw data/source data and codes/codes/tabnet/docs-scripts/package_template.tpl
- Raw data/source data and codes/codes/tabnet/docs-scripts/rst_generator.sh
- Raw data/source data and codes/codes/tabnet/docs-scripts/source/
- Raw data/source data and codes/codes/tabnet/docs-scripts/source/_static/
- Raw data/source data and codes/codes/tabnet/docs-scripts/source/_static/default.css
- Raw data/source data and codes/codes/tabnet/docs-scripts/source/_templates/
- Raw data/source data and codes/codes/tabnet/docs-scripts/source/_templates/layout.html
- Raw data/source data and codes/codes/tabnet/docs-scripts/source/conf.py
- Raw data/source data and codes/codes/tabnet/docs-scripts/source/index.rst
- Raw data/source data and codes/codes/tabnet/forest_example.ipynb
- Raw data/source data and codes/codes/tabnet/HCC classification.ipynb
- Raw data/source data and codes/codes/tabnet/LICENSE
- Raw data/source data and codes/codes/tabnet/Makefile
- Raw data/source data and codes/codes/tabnet/multi_regression_example.ipynb
- Raw data/source data and codes/codes/tabnet/multi_task_example.ipynb
- Raw data/source data and codes/codes/tabnet/poetry.lock
- Raw data/source data and codes/codes/tabnet/poetry.toml
[truncated: 39 more entries]
