# Supplementary material for: Development of a deep learning model for predicting recurrence of hepatocellular carcinoma after liver transplantation
Source: Front Med (Lausanne). 2024 Jun 11;11:1373005. doi: 10.3389/fmed.2024.1373005 (PMC11196752; doi:10.3389/fmed.2024.1373005)
Supplement: Supplementary file 1 [file Data_Sheet_1.ZIP › Raw data/images/coxph calculate first.xlsx]

## Sheet: Sheet1
				tumor.max.diameter(3cm threshhold)	tumor.max.diameter(7cm threshhold)	pathological grade	tumor.number(single or multi)	all conditions true(and connect)	all conditions true(or connect)	AFP
			harzard tatio	3.671[2.369 ~ 5.689]	3.786[2.822 ~ 5.079]	6.872[0.9496 ~ 49.72]	2.127[1.583 ~ 2.857]	4.384[2.894 ~ 6.642]	4.962[3.046 ~ 8.081]	0.9889[0.9613 ~ 1.017]
			C-index	0.612	0.654	0.503	0.59	0.562	0.626	0.361
			p-value	5.97e-09	2e-16	0.0563	5.38e-07	3.12e-12	1.23e-10	0.44
		AUC	duration
			10	0.6374911[0.5979 ~ 0.6771]	0.707536[0.6541 ~ 0.7609]	0.504902[0.4953 ~ 0.5145]	0.5993385[0.5427 ~ 0.656]	0.5868769[0.5461 ~ 0.6277]	0.6444011[0.6058 ~ 0.683]	0.2967[0.2446 ~ 0.349]
			20	0.6414307[0.5997 ~ 0.6831]	0.6952856[0.6484 ~ 0.7421]	0.5033557[0.4968 ~ 0.5099]	0.6105418[0.559 ~ 0.6621]	0.5683418[0.537 ~ 0.5997]	0.6646096[0.6244 ~ 0.7048]	0.3248977[0.2751 ~ 0.3747]
			30	0.6593249[0.6168 ~ 0.7019]	0.6891686[0.6444 ~ 0.7339]	0.502924[0.4972 ~ 0.5086]	0.6293542[0.5792 ~ 0.6795]	0.5735126[0.5451 ~ 0.6019]	0.6706077[0.6286 ~ 0.7126]	0.3207952[0.272 ~ 0.3696]
			40	0.6544944[0.6111 ~ 0.6979]	0.6825843[0.6383 ~ 0.7269]	0.502809[0.4973 ~ 0.5083]	0.6432584[0.5937 ~ 0.6928]	0.5702247[0.5427 ~ 0.5977]	0.6797753[0.6376 ~ 0.722]	0.3320919[0.2831 ~ 0.3811]
			50	0.6413429[0.5966 ~ 0.686]	0.6769598[0.6319 ~ 0.722]	0.5027778[0.4973 ~ 0.5082]	0.6410702[0.5906 ~ 0.6916]	0.568865[0.5414 ~ 0.5963]	0.6767042[0.6329 ~ 0.7205]	0.3451091[0.2946 ~ 0.3956]
			60	0.651565[0.6 ~ 0.7031]	0.6889115[0.6423 ~ 0.7355]	0.5027246[0.4974 ~ 0.5081]	0.6472935[0.5924 ~ 0.7022]	0.5691789[0.5421 ~ 0.5962]	0.7134337[0.6626 ~ 0.7643]	0.3398052[0.2846 ~ 0.395]
		NRI	duration
			10	[-0.20947459 ~ 0.18766837]-0.003002665	0.55845813[0.2245715 ~ 0.8912852]	reference	0.2643369[0.4171452 ~ 0.6017639]	0.32826634[0.10007547 ~ 0.37385057]	0.56532673[0.41785834 ~ 0.71745292]	[-0.0188637 ~ 0.7326347] -0.001313666
			20	0.5420772[0.49030398 ~ 0.7761538]	0.76691972[0.71127859 ~ 0.8507937]	reference	0.4533678[0.30812553 ~ 0.5341762]	0.26910031[0.06930881 ~ 0.36949686]	0.64732676[0.49867813 ~ 0.79754045]	0.003133581[-0.016453863 ~ 0.7393617]
			30	0.6152679[0.58582797 ~ 0.77313328]	0.7391304[0.63051204 ~ 0.89516223]	reference	0.5222447[0.2359625 ~ 0.6735897]	0.29221436[0.2391414 ~ 0.37476026]	0.6718908[0.54145602 ~ 0.79127608]	0.005055612[-0.000953622 ~ 0.840663]
			40	0.6067416[0.53065479 ~ 0.78218603]	0.71910112[0.4999367 ~ 0.9181003]	reference	0.5730337[0.36692719 ~ 0.7012625]	0.28089888[0.2099877 ~ 0.30707071]	0.70786517[0.43515704 ~ 0.88764045]	0.005617978[0.0001894238 ~ 0.741573]
			50	0.5967172[0.40874621 ~ 0.66089976]	0.70530303[0.4552578 ~ 0.7378789]	reference	0.5527778[0.39336373 ~ 0.673285]	0.27727273[0.1943485 ~ 0.35416667]	0.6977273[0.59414385 ~ 0.846268]	0.005808081[-0.0096462 ~ 0.8489976]
			60	0.5895538[0.41641533 ~ 0.75921737]	0.73246395[0.59788652 ~ 0.82703661]	reference	0.5440783[0.355077 ~ 0.7075073]	0.27118171[0.05666598 ~ 0.34554603]	0.69268243[0.46232534 ~ 0.790016926]	0.006145732[-0.009820546 ~ 0.7687834]
