# Supplementary material for: Development of a deep learning model for predicting recurrence of hepatocellular carcinoma after liver transplantation
Source: Front Med (Lausanne). 2024 Jun 11;11:1373005. doi: 10.3389/fmed.2024.1373005 (PMC11196752; doi:10.3389/fmed.2024.1373005)
Supplement: Supplementary file 1 [file Data_Sheet_1.ZIP › Raw data/images/coxph_new_model.R]

rm(list=ls())

library(survival)
library(survminer)
library(dplyr)
library(survIDINRI)
library(nricens)
library(survivalROC)
library(timeROC)
setwd("C:/Users/Administrator/Desktop/experiment result ppt/1st exp figure")
grid.draw.ggsurvplot <- function(x){
  survminer:::print.ggsurvplot(x, newpage = FALSE)
}


duration = 60
iter = 10
cox_data = read.csv("C:/Users/Administrator/Desktop/document/tabnet-develop/data/HCC-LT.csv", header = T, na.strings=c("."))
cox_data = subset(cox_data, select = -c(operation.history,laparotomy,liver.resection,spleenectomy,
                                        TACE,RFA,blood.loss,blood.transfusion,location.of.portal.vein.tumor.thrombus,biliary.tumor.thrombus,vena.cava.invasion))

cox_data[cox_data$pathological.grade=="I", "pathological.grade"] = 0.0
cox_data[cox_data$pathological.grade=="I-II", "pathological.grade"] = 1.0
cox_data[cox_data$pathological.grade=="II", "pathological.grade"] = 2.0
cox_data[cox_data$pathological.grade=="II-III", "pathological.grade"] = 3.0
cox_data[cox_data$pathological.grade=="III", "pathological.grade"] = 4.0
cox_data[cox_data$pathological.grade=="III-IV", "pathological.grade"] = 5.0
cox_data[cox_data$pathological.grade=="IV", "pathological.grade"] = 6.0
cox_data[cox_data$pathological.grade=="IV-V", "pathological.grade"] = 7.0


cox_all = subset(cox_data, select = -c(id,blood.type,survive,survival.time))
cox_all[cox_all$tumor.number=="1", "tumor.number"] = 0.0
cox_all[cox_all$tumor.number=="2", "tumor.number"] = 1.0
cox_all[cox_all$pathological.grade<=2, "pathological.grade"] = 0.0
cox_all[cox_all$pathological.grade>=3, "pathological.grade"] = 1.0
cox_all[cox_all$tumor.max.diameter<=7, "tumor.max.diameter"] = 0.0
cox_all[cox_all$tumor.max.diameter>7, "tumor.max.diameter"] = 1.0
cox_all$risk <- cox_all$tumor.number + cox_all$tumor.max.diameter + as.double(cox_all$pathological.grade)
cox_all[cox_all$risk=="0", "risk"] = 0.0
cox_all[cox_all$risk > "0", "risk"] = 1.0


# all_con = coxph(Surv(RFS.time, RFS) ~ risk, data=cox_all, x=TRUE)
# summary(all_con)
# all_con.lp <- predict(all_con, type="lp")
# t.roc <- timeROC(T=cox_all$RFS.time, delta=cox_all$RFS, marker=all_con.lp, times=duration, cause=1, iid=TRUE)
# t.roc$AUC
# confint(t.roc)
# nricens(mdl.std = Grade, mdl.new = all_con, t0 = duration, cut = 0.02, niter=iter, updown='diff')
# size_fit <- survfit(Surv(RFS.time, risk==0) ~ RFS, data=cox_all)
# p <- ggsurvplot(size_fit,title = "when all condition is True(High risk patient)",risk.table = T, pval = T)
# ggsave("when all condition is True(High risk patient).png", plot = p, dpi=300, width = 10, height = 7, units = "in")
# 
# size_fit2 <- survfit(Surv(RFS.time, risk==1) ~ RFS, data=cox_all)
# p <- ggsurvplot(size_fit2,title = "when not all condition is True(Low risk patient)",risk.table = T, pval = T)
# ggsave("when not all condition is True(Low risk patient).png", plot = p, dpi=300, width = 10, height = 7, units = "in")


cox_afp = subset(cox_data, select = -c(id,blood.type,survive,survival.time))
cox_afp[cox_afp$AFP<100.0, "AFP"] = 0.0
cox_afp[cox_afp$AFP>100.0, "AFP"] = 1.0

cox_number = subset(cox_data, select = -c(id,blood.type,survive,survival.time))
cox_number[cox_number$tumor.number=="1", "tumor.number"] = 0.0
cox_number[cox_number$tumor.number=="2", "tumor.number"] = 1.0

cox_size = subset(cox_data, select = -c(id,blood.type,survive,survival.time))
cox_size[cox_size$tumor.max.diameter<3, "tumor.max.diameter"] = 0.0
cox_size[cox_size$tumor.max.diameter>=3, "tumor.max.diameter"] = 1.0


cox_size_new = subset(cox_data, select = -c(id,blood.type,survive,survival.time))
cox_size_new[cox_size_new$tumor.max.diameter<7, "tumor.max.diameter"] = 0.0
cox_size_new[cox_size_new$tumor.max.diameter>=7, "tumor.max.diameter"] = 1.0


cox_grade = subset(cox_data, select = -c(id,blood.type,survive,survival.time))

cox_grade[cox_grade$pathological.grade<=4, "pathological.grade"] = 0.0
cox_grade[cox_grade$pathological.grade>4, "pathological.grade"] = 1.0
Grade = coxph(Surv(RFS.time, RFS) ~ pathological.grade, data=cox_grade, x=TRUE)


all_con = coxph(Surv(RFS.time, RFS) ~ risk, data=cox_all, x=TRUE)
summary(all_con)
all_con.lp <- predict(all_con, type="lp")
t.roc <- timeROC(T=cox_all$RFS.time, delta=cox_all$RFS, marker=all_con.lp, times=duration, cause=1, iid=TRUE)
t.roc$AUC
confint(t.roc)
nricens(mdl.std = Grade, mdl.new = all_con, t0 = duration, cut = 0.02, niter=iter, updown='diff')
size_fit <- survfit(Surv(RFS.time, risk==0) ~ RFS, data=cox_all)
p <- ggsurvplot(size_fit,title = "when all condition is True(High risk patient)",risk.table = T, pval = T)
ggsave("when all condition is True(High risk patient).png", plot = p, dpi=300, width = 10, height = 7, units = "in")

size_fit2 <- survfit(Surv(RFS.time, risk==1) ~ RFS, data=cox_all)
p <- ggsurvplot(size_fit2,title = "when not all condition is True(Low risk patient)",risk.table = T, pval = T)
ggsave("when not all condition is True(Low risk patient).png", plot = p, dpi=300, width = 10, height = 7, units = "in")


Afp = coxph(Surv(RFS.time, RFS) ~ AFP, data=cox_afp, x=TRUE)
summary(Afp)
afp.lp <- predict(Afp, type="lp")
t.roc <- timeROC(T=cox_afp$RFS.time, delta=cox_afp$RFS, marker=afp.lp, times=duration, cause=1, iid=TRUE)
t.roc$AUC
confint(t.roc)
nricens(mdl.std = Grade, mdl.new = Afp, t0 = duration, cut = 0.02, niter=iter, updown='diff')
afp_fit <- survfit(Surv(RFS.time, AFP==0) ~ RFS, data=cox_afp)
p <- ggsurvplot(afp_fit,title = "AFP is less than 100(nL)",risk.table = T, pval = T)
ggsave("AFP is less than 100(nL).png", plot = p, dpi=300, width = 10, height = 7, units = "in")

afp_fit2 <- survfit(Surv(RFS.time, AFP==1) ~ RFS, data=cox_afp)
p <- ggsurvplot(afp_fit2,title = "AFP is more than 100(nL)",risk.table = T, pval = T)
ggsave("AFP is more than 100(nL).png", plot = p, dpi=300, width = 10, height = 7, units = "in")


Size = coxph(Surv(RFS.time, RFS) ~ tumor.max.diameter, data=cox_size, x=TRUE)
summary(Size)
size.lp <- predict(Size, type="lp")
t.roc <- timeROC(T=cox_size$RFS.time, delta=cox_size$RFS, marker=size.lp, times=duration, cause=1, iid=TRUE)
t.roc$AUC
confint(t.roc)
nricens(mdl.std = Grade, mdl.new = Size, t0 = duration, cut = 0.02, niter=iter, updown='diff')
size_fit <- survfit(Surv(RFS.time, tumor.max.diameter==0) ~ RFS, data=cox_size)
p <- ggsurvplot(size_fit,title = "size is smaller than 3(cm)",risk.table = T, pval = T)
ggsave("size is smaller than 3(cm).png", plot = p, dpi=300, width = 10, height = 7, units = "in")

size_fit2 <- survfit(Surv(RFS.time, tumor.max.diameter==1) ~ RFS, data=cox_size)
p <- ggsurvplot(size_fit2,title = "size is bigger than 3(cm)",risk.table = T, pval = T)
ggsave("size is bigger than 3(cm).png", plot = p, dpi=300, width = 10, height = 7, units = "in")


Size_new = coxph(Surv(RFS.time, RFS) ~ tumor.max.diameter, data=cox_size_new, x=TRUE)
summary(Size_new)
size.lp <- predict(Size_new, type="lp")
t.roc <- timeROC(T=cox_size_new$RFS.time, delta=cox_size_new$RFS, marker=size.lp, times=duration, cause=1, iid=TRUE)
t.roc$AUC
confint(t.roc)
nricens(mdl.std = Grade, mdl.new = Size_new, t0 = duration, cut = 0.02, niter=iter, updown='diff')
size_new_fit <- survfit(Surv(RFS.time, tumor.max.diameter==0) ~ RFS, data=cox_size_new)
p <- ggsurvplot(size_new_fit,title = "size is smaller than 7(cm)",risk.table = T, pval = T)
ggsave("size is smaller than 7(cm).png", plot = p, dpi=300, width = 10, height = 7, units = "in")

size_new_fit2 <- survfit(Surv(RFS.time, tumor.max.diameter==1) ~ RFS, data=cox_size_new)
p <- ggsurvplot(size_new_fit2,title = "size is bigger than 7(cm)",risk.table = T, pval = T)
ggsave("size is bigger than 7(cm).png", plot = p, dpi=300, width = 10, height = 7, units = "in")


summary(Grade)
grade.lp <- predict(Grade, type="lp")
t.roc <- timeROC(T=cox_grade$RFS.time, delta=cox_grade$RFS, marker=grade.lp, times=duration, cause=1, iid=TRUE)
t.roc$AUC
confint(t.roc)
nricens(mdl.std = Grade, mdl.new = Grade, t0 = duration, cut = 0.02, niter=iter, updown='diff')
grade_fit <- survfit(Surv(RFS.time, pathological.grade==0) ~ RFS, data=cox_grade)
p <- ggsurvplot(grade_fit,title = "grade is lower than II phase",risk.table = T, pval = T)
ggsave("grade is lower than II phase.png", plot = p, dpi=300, width = 10, height = 7, units = "in")

grade_fit2 <- survfit(Surv(RFS.time, pathological.grade==1) ~ RFS, data=cox_grade)
p <- ggsurvplot(grade_fit2,title = "grade is upper than II Phase",risk.table = T, pval = T)
ggsave("grade is upper than II Phase.png", plot = p, dpi=300, width = 10, height = 7, units = "in")


Number = coxph(Surv(RFS.time, RFS) ~ tumor.number, data=cox_number, x=TRUE)
summary(Number)
number.lp <- predict(Number, type="lp")
t.roc <- timeROC(T=cox_number$RFS.time, delta=cox_number$RFS, marker=number.lp, times=duration, cause=1, iid=TRUE)
t.roc$AUC
confint(t.roc)
nricens(mdl.std = Grade, mdl.new = Number, t0 = duration, cut = 0.02, niter=iter, updown='diff')
number_fit <- survfit(Surv(RFS.time, tumor.number==0) ~ RFS, data=cox_number)
p <- ggsurvplot(number_fit,title = "tumor number is single",risk.table = T, pval = T)
ggsave("tumor number is single.png", plot = p, dpi=300, width = 10, height = 7, units = "in")

number_fit2 <- survfit(Surv(RFS.time, tumor.number==1) ~ RFS, data=cox_number)
p <- ggsurvplot(number_fit2,title = "tumor number is multi",risk.table = T, pval = T)
ggsave("tumor number is multi.png", plot = p, dpi=300, width = 10, height = 7, units = "in")
