# Supplementary material for: Development of a deep learning model for predicting recurrence of hepatocellular carcinoma after liver transplantation
Source: Front Med (Lausanne). 2024 Jun 11;11:1373005. doi: 10.3389/fmed.2024.1373005 (PMC11196752; doi:10.3389/fmed.2024.1373005)
Supplement: Supplementary file 1 [file Data_Sheet_1.ZIP › Raw data/source data and codes/codes/pycox/.github/workflows/publish_pypi.yml]

name: Publish Python Package to PyPI

on:
  release:
    types: [created]

jobs:
  deploy:
    runs-on: ubuntu-latest
    steps:
    - uses: actions/checkout@v1
    - name: Set up Python
      uses: actions/setup-python@v1
      with:
        python-version: 3.7
    - name: Install dependencies
      run: |
        python -m pip install --upgrade pip
        pip install setuptools wheel twine
    - name: Build
      run: |
        python setup.py sdist bdist_wheel
    - name: Publish to PyPI
      uses: pypa/gh-action-pypi-publish@master
      with:
        password: ${{ secrets.PYPI_PASSWORD }}
