# Supplementary material for: Development of a deep learning model for predicting recurrence of hepatocellular carcinoma after liver transplantation
Source: Front Med (Lausanne). 2024 Jun 11;11:1373005. doi: 10.3389/fmed.2024.1373005 (PMC11196752; doi:10.3389/fmed.2024.1373005)
Supplement: Supplementary file 1 [file Data_Sheet_1.ZIP › Raw data/source data and codes/codes/pycox/examples/04_mnist_dataloaders_cnn.ipynb]

# %% [markdown]
# 04 MNIST Example with DataLoaders and Convolutions

In this notebook we will look at how data loaders can be used in `pycox`.
This is particularly useful when working with larger data sets than what is possible to fit in memory, and is an important part of any deep learning framework.
As `pycox` is build on [torchtuples](https://github.com/havakv/torchtuples), the same principles applies as for `torchtuples.Model`.

For our example, we will consider the [simulation study proposed by Gensheimer and Narasimhan](https://peerj.com/articles/6257/) based on the MNIST data set of handwritten digits. 
The basic ideas is that each digit represents a survival function, so if we can identify the digit, it is quite straight forward to get good survival estimates.
We will use the `LogisticHazard` methods (which [Gensheimer and Narasimhan](https://peerj.com/articles/6257/) refer to as Nnet-survival), with a convolutional network.

We will however, consider a slightly different survival function than that of [Gensheimer and Narasimhan](https://peerj.com/articles/6257/), and we will consider all the digits from 0 to 9, while [Gensheimer and Narasimhan](https://peerj.com/articles/6257/) only considered the first 5.

# %% [code]
import numpy as np
import matplotlib.pyplot as plt

import torch
import torch.nn as nn
import torch.nn.functional as F
from torch.utils.data import Dataset, DataLoader 

# MNIST is part of torchvision
from torchvision import datasets, transforms


import torchtuples as tt
from pycox.models import LogisticHazard
from pycox.utils import kaplan_meier
from pycox.evaluation import EvalSurv

# %% [code]
# for reproducability
np.random.seed(1234)
_ = torch.manual_seed(1234)

# %% [markdown]
# The Dataset

We start by obtaining the MNIST data set with standard preprocessing. The `transform` ensures the data is a `torch.Tensor` and normalize with with a mean and standard deviation.

# %% [code]
transform = transforms.Compose(
    [transforms.ToTensor(),
     transforms.Normalize((0.1307,), (0.3081,))]
)
mnist_train = datasets.MNIST('.', train=True, download=True,
                             transform=transform)
mnist_test = datasets.MNIST('.', train=False, transform=transform)

# %% [code]
_ = plt.imshow(mnist_train[0][0][0].numpy(), cmap='gray')

# %% [markdown]
## Simulation

Next we need to simulate the responses corresponding to the images.
We draw event times from an exponential distribution with the digit defining the scale parameter

$$
\beta(\text{digit}) = \frac{365 \cdot \exp(-0.6 \cdot \text{digit})}{\log(1.2)},
$$
and we censor all times higher than 700.

# %% [code]
def sim_event_times(mnist, max_time=700):
    digits = mnist.targets.numpy()
    betas = 365 * np.exp(-0.6 * digits) / np.log(1.2)
    event_times = np.random.exponential(betas)
    censored = event_times > max_time
    event_times[censored] = max_time
    return tt.tuplefy(event_times, ~censored)

# %% [markdown]
We simulate a training set and test set, based on the respective MNIST data sets.

# %% [code]
sim_train = sim_event_times(mnist_train)
sim_test = sim_event_times(mnist_test)

# %% [code]
sim_train

# %% [markdown]
### Visualize
We can visualize the survival curves for the 10 digits by applying the Kaplan-Meier estimator to the collection of event times for each digit

# %% [code]
for i in range(10):
    idx = mnist_train.targets.numpy() == i
    kaplan_meier(*sim_train.iloc[idx]).rename(i).plot()
_ = plt.legend()

# %% [markdown]
Our goal will be to estimate these survival functions from the images.

# %% [markdown]
## Label transforms

Our simulated event times are drawn in continuous time, so to apply the `LogisticHazard` method, we need to discretize the observations. This can be done with the `label_transform` attribute, and we here use an equidistant grid with 20 grid points.

# %% [code]
labtrans = LogisticHazard.label_transform(20)
target_train = labtrans.fit_transform(*sim_train)
target_test = labtrans.transform(*sim_test)

# %% [markdown]
The disretization grid is 

# %% [code]
labtrans.cuts

# %% [markdown]
and the discrete targets are

# %% [code]
target_train

# %% [markdown]
# Make DataLoaders

To make a `DataLoader` we first need to create a `Dataset`. The `DataSet` is responsible for the obtaining and transforming the data, while the `DataLoader` is contains a `DataSet` a batch sampler etc.

The standard way to create a `Dataset` in PyTorch is by inheriting the `Dataset` class and defining the `__getitem__` method which reads the data for one individual at a time. 
This also require a `collate_fn` for combining multiple individuals into a batch. 

The following is an example of this approach, but we will shortly present an alternative approach that is more in line with `torchtuples`.

# %% [code]
class MnistSimDatasetSingle(Dataset):
    """Simulatied data from MNIST. Read a single entry at a time.
    """
    def __init__(self, mnist_dataset, time, event):
        self.mnist_dataset = mnist_dataset
        self.time, self.event = tt.tuplefy(time, event).to_tensor()

    def __len__(self):
        return len(self.mnist_dataset)

    def __getitem__(self, index):
        if type(index) is not int:
            raise ValueError(f"Need `index` to be `int`. Got {type(index)}.")
        img = self.mnist_dataset[index][0]
        return img, (self.time[index], self.event[index])

# %% [code]
dataset_train = MnistSimDatasetSingle(mnist_train, *target_train)
dataset_test = MnistSimDatasetSingle(mnist_test, *target_test)

# %% [code]
samp = tt.tuplefy(dataset_train[1])
samp.shapes()

# %% [code]
samp[1]

# %% [markdown]
Our dataset gives a nested tuple `(img, (idx_duration, event))`, meaning the default collate in PyTorch does not work. We therefore use `tuplefy` to stack the tensors instead

# %% [code]
def collate_fn(batch):
    """Stacks the entries of a nested tuple"""
    return tt.tuplefy(batch).stack()

# %% [markdown]
### DataLoader

We can now use the regular pytorch `DataLoader`.
Note that you can set the argument `num_workers` in the `DataLoader` to use multiple processes for reading data. Dependent on the system (mac/linux/windows) this can cause some memory issues, so we here use the default `num_workers = 0`.

# %% [code]
batch_size = 128

# %% [code]
dl_train = DataLoader(dataset_train, batch_size, shuffle=True, collate_fn=collate_fn)
dl_test = DataLoader(dataset_test, batch_size, shuffle=False, collate_fn=collate_fn)

# %% [markdown]
If we now investigate a batch, we see that we have the same tuple structure `(img, (idx_durations, events))` but in a batch of size 128.

# %% [code]
batch = next(iter(dl_train))
batch.shapes()

# %% [code]
batch.dtypes()

# %% [markdown]
## Dataset with batches (alternative)

When working with `torchtuples` it is typically simpler to read a batch at a times. This means that we do not need a `collate_fn`, and all the logic is in the `Dataset`.
This approach is not needed, and if you prefer the regular PyTorch `DataLoader`, you can skip this and continue at the Convolutional Network section.

# %% [code]
class MnistSimDatasetBatch(Dataset):
    def __init__(self, mnist_dataset, time, event):
        self.mnist_dataset = mnist_dataset
        self.time, self.event = tt.tuplefy(time, event).to_tensor()

    def __len__(self):
        return len(self.time)

    def __getitem__(self, index):
        if not hasattr(index, '__iter__'):
            index = [index]
        img = [self.mnist_dataset[i][0] for i in index]
        img = torch.stack(img)
        return tt.tuplefy(img, (self.time[index], self.event[index]))

# %% [code]
dataset_train = MnistSimDatasetBatch(mnist_train, *target_train)
dataset_test = MnistSimDatasetBatch(mnist_test, *target_test)

# %% [code]
samp = dataset_train[[0, 1, 3]]
samp.shapes()

# %% [markdown]
### DataLoaderBatch

As we have a `Dataset` that reads a batch at a time, we cannot use the regular pytorch `DataLoader`.
Instead we have to rely on the `DataLoaderBatch` from `torchtuples`, but note that we don't need the `collate_fn`.

# %% [code]
dl_train = tt.data.DataLoaderBatch(dataset_train, batch_size, shuffle=True)
dl_test = tt.data.DataLoaderBatch(dataset_test, batch_size, shuffle=False)

# %% [code]
batch = next(iter(dl_train))
batch.shapes()

# %% [code]
batch.dtypes()

# %% [markdown]
We see that the end result is the same as for thte `DataLoader` above, so use the methods you find the simplest.

# %% [markdown]
# Convolutional Network

We will use a convolutional network with two convolutional layers, global average pooling, and two dense layers. This networks is very basic, so better performance would be expected with a more carefully designed network.

# %% [code]
class Net(nn.Module):
    def __init__(self, out_features):
        super().__init__()
        self.conv1 = nn.Conv2d(1, 16, 5, 1)
        self.max_pool = nn.MaxPool2d(2)
        self.conv2 = nn.Conv2d(16, 16, 5, 1)
        self.glob_avg_pool = nn.AdaptiveAvgPool2d((1, 1))
        self.fc1 = nn.Linear(16, 16)
        self.fc2 = nn.Linear(16, out_features)

    def forward(self, x):
        x = F.relu(self.conv1(x))
        x = self.max_pool(x)
        x = F.relu(self.conv2(x))
        x = self.glob_avg_pool(x)
        x = torch.flatten(x, 1)
        x = F.relu(self.fc1(x))
        x = self.fc2(x)
        return x

# %% [code]
net = Net(labtrans.out_features)
net

# %% [markdown]
## The Logistic-Hazard Model

We use the `LogisticHazard` with the Adam optimizer with a learning rate of 0.01.

# %% [code]
model = LogisticHazard(net, tt.optim.Adam(0.01), duration_index=labtrans.cuts)

# %% [markdown]
To verify that the network works as expected we can use the batch from before

# %% [code]
pred = model.predict(batch[0])
pred.shape

# %% [markdown]
### Training

We fit the network with `fit_dataloader` and use the `dl_test` to monitor the test performance. It should go without saying that, in practice, we need a validation set separate from the test set when we use early stopping, but this is just an illustrative example.

# %% [code]
callbacks = [tt.cb.EarlyStopping(patience=5)]
epochs = 50
verbose = True
log = model.fit_dataloader(dl_train, epochs, callbacks, verbose, val_dataloader=dl_test)

# %% [code]
_ = log.plot()

# %% [markdown]
# Prediction

To predict, we need a data loader that only gives the images and not the targets. We therefore need to create a new `Dataset` for this purpose.

# %% [code]
class MnistSimInput(Dataset):
    def __init__(self, mnist_dataset):
        self.mnist_dataset = mnist_dataset

    def __len__(self):
        return len(self.mnist_dataset)

    def __getitem__(self, index):
        img = self.mnist_dataset[index][0]
        return img

# %% [code]
dataset_test_x = MnistSimInput(mnist_test)
dl_test_x = DataLoader(dataset_test_x, batch_size, shuffle=False)

# %% [code]
next(iter(dl_test_x)).shape

# %% [markdown]
### (alternative)
Alternatively, if you have used the batch method, we can use the method `dataloader_input_only` to create this `Dataloader` from `dl_test`.

# %% [code]
dl_test_x = tt.data.dataloader_input_only(dl_test)

# %% [code]
next(iter(dl_test_x)).shape

# %% [markdown]
### Survial predictions

We can obtain survival prediction in the regular manner, and one can include the `interpolation` if wanted.

# %% [code]
surv = model.predict_surv_df(dl_test_x)

# %% [markdown]
# Results

We compute the average survival predictions for each digit in the test set

# %% [code]
for i in range(10):
    idx = mnist_test.targets.numpy() == i
    surv.loc[:, idx].mean(axis=1).rename(i).plot()
_ = plt.legend()

# %% [markdown]
and find that they are quite similar to the Kaplan-Meier estimates!

# %% [code]
for i in range(10):
    idx = mnist_test.targets.numpy() == i
    kaplan_meier(*sim_test.iloc[idx]).rename(i).plot()
_ = plt.legend()

# %% [markdown]
### Concordance and Brier score

# %% [code]
surv = model.interpolate(10).predict_surv_df(dl_test_x)

# %% [code]
ev = EvalSurv(surv, *sim_test, 'km')

# %% [code]
ev.concordance_td()

# %% [code]
time_grid = np.linspace(0, sim_test[0].max())
ev.integrated_brier_score(time_grid)

# %% [markdown]
# Next

You can now look at other examples of survival methods in the [examples folder](https://nbviewer.jupyter.org/github/havakv/pycox/tree/master/examples).
Or, alternatively take a look at

- the more advanced training procedures in the notebook [02_introduction.ipynb](https://nbviewer.jupyter.org/github/havakv/pycox/blob/master/examples/02_introduction.ipynb).
- other network architectures that combine autoencoders and survival networks in the notebook [03_network_architectures.ipynb](https://nbviewer.jupyter.org/github/havakv/pycox/blob/master/examples/03_network_architectures.ipynb).

# %% [code]
