# Supplementary material for: Development of a deep learning model for predicting recurrence of hepatocellular carcinoma after liver transplantation
Source: Front Med (Lausanne). 2024 Jun 11;11:1373005. doi: 10.3389/fmed.2024.1373005 (PMC11196752; doi:10.3389/fmed.2024.1373005)
Supplement: Supplementary file 1 [file Data_Sheet_1.ZIP › Raw data/source data and codes/codes/pycox/examples/cox-ph-feature extraction for first exp.ipynb]

# %% [markdown]
# Cox-PH and DeepSurv

In this notebook we will train the [Cox-PH method](http://jmlr.org/papers/volume20/18-424/18-424.pdf), also known as [DeepSurv](https://bmcmedresmethodol.biomedcentral.com/articles/10.1186/s12874-018-0482-1).
We will use the METABRIC data sets as an example

A more detailed introduction to the `pycox` package can be found in [this notebook](https://nbviewer.jupyter.org/github/havakv/pycox/blob/master/examples/01_introduction.ipynb) about the `LogisticHazard` method.

The main benefit Cox-CC (and the other Cox methods) has over Logistic-Hazard is that it is a continuous-time method, meaning we do not need to discretize the time scale.

# %% [code]
import numpy as np
import matplotlib.pyplot as plt
from sklearn.preprocessing import StandardScaler
from sklearn_pandas import DataFrameMapper

import torch
import torchtuples as tt
import pandas as pd

from pycox.models import CoxPH
from pycox.evaluation import EvalSurv

# %% [code]
## Uncomment to install `sklearn-pandas`
# ! pip install sklearn-pandas

# %% [code]
np.random.seed(1234)
_ = torch.manual_seed(123)

# %% [markdown]
## Dataset

We load the METABRIC data set and split in train, test and validation.

# %% [code]
data = pd.read_csv("C:/Users/Administrator/Desktop/document/tabnet-develop/data/HCC-LT.csv")
data.drop(['id', 'RFS', 'RFS time'],axis=1, inplace=True)

# %% [code]
data.loc[data['pathological grade'] == 'I', 'pathological grade'] = 0.0
data.loc[data['pathological grade'] == 'I-II', 'pathological grade'] = 1.0
data.loc[data['pathological grade'] == 'II', 'pathological grade'] = 2.0
data.loc[data['pathological grade'] == 'II-III', 'pathological grade'] = 3.0
data.loc[data['pathological grade'] == 'III', 'pathological grade'] = 4.0
data.loc[data['pathological grade'] == 'III-IV', 'pathological grade'] = 5.0
data.loc[data['pathological grade'] == 'IV', 'pathological grade'] = 6.0

# %% [code]
data.loc[data['blood type'] == 'A', 'blood type'] = 0.0
data.loc[data['blood type'] == 'B', 'blood type'] = 1.0
data.loc[data['blood type'] == 'AB', 'blood type'] = 2.0
data.loc[data['blood type'] == 'O', 'blood type'] = 3.0

# %% [code]
df_train = data
df_test = df_train.sample(frac=0.2)
df_train = df_train.drop(df_test.index)
df_val = df_train.sample(frac=0.2)
df_train = df_train.drop(df_val.index)

# %% [code]
df_train.head()

# %% [markdown]
## Feature transforms
We have 9 covariates, in addition to the durations and event indicators.

We will standardize the 5 numerical covariates, and leave the binary variables as is. As variables needs to be of type `'float32'`, as this is required by pytorch.

# %% [code]
# cols_standardize = ['age', 'AFP', 'CA199', 'blood loss', 'blood transfusion', 'tumor max diameter']
cols_standardize = []
cols_leave = ['gender', 'HBV', 'HCV', 'cirrhosis', 'operation history', 'laparotomy', 'liver resection', 'spleenectomy', 'TACE', 
              'RFA', 'tumor number', 'satellite lesion', 'pathological grade', 'microvascular invasion', 'portal vein tumor thrombus',
             'location of portal vein tumor thrombus', 'biliary tumor thrombus', 'vena cava invasion']

standardize = [([col], StandardScaler()) for col in cols_standardize]
leave = [(col, None) for col in cols_leave]

x_mapper = DataFrameMapper(standardize + leave)

# %% [code]
x_train = x_mapper.fit_transform(df_train).astype('float32')
x_val = x_mapper.transform(df_val).astype('float32')
x_test = x_mapper.transform(df_test).astype('float32')

# %% [markdown]
We need no label transforms

# %% [code]
get_target = lambda df: (df['survival time'].values, df['survive'].values)
y_train = get_target(df_train)
y_val = get_target(df_val)
durations_test, events_test = get_target(df_test)
val = x_val, y_val

# %% [markdown]
## Neural net

We create a simple MLP with two hidden layers, ReLU activations, batch norm and dropout. 
Here, we just use the `torchtuples.practical.MLPVanilla` net to do this.

Note that we set `out_features` to 1, and that we have not `output_bias`.

# %% [code]
in_features = x_train.shape[1]
num_nodes = [48, 48]
out_features = 1
batch_norm = True
dropout = 0.1
output_bias = False

net = tt.practical.MLPVanilla(in_features, num_nodes, out_features, batch_norm,
                              dropout, output_bias=output_bias)

# %% [markdown]
## Training the model

To train the model we need to define an optimizer. You can choose any `torch.optim` optimizer, but here we instead use one from `tt.optim` as it has some added functionality.
We use the `Adam` optimizer, but instead of choosing a learning rate, we will use the scheme proposed by [Smith 2017](https://arxiv.org/pdf/1506.01186.pdf) to find a suitable learning rate with `model.lr_finder`. See [this post](https://towardsdatascience.com/finding-good-learning-rate-and-the-one-cycle-policy-7159fe1db5d6) for an explanation.

# %% [code]
model = CoxPH(net, tt.optim.Adam)

# %% [code]
batch_size = 128
lrfinder = model.lr_finder(x_train, y_train, batch_size, tolerance=10)
_ = lrfinder.plot()

# %% [code]
lrfinder.get_best_lr()

# %% [markdown]
Often, this learning rate is a little high, so we instead set it manually to 0.01

# %% [code]
model.optimizer.set_lr(0.02)

# %% [markdown]
We include the `EarlyStopping` callback to stop training when the validation loss stops improving. After training, this callback will also load the best performing model in terms of validation loss.

# %% [code]
epochs = 512
callbacks = [tt.callbacks.EarlyStopping()]
verbose = True

# %% [code]
%%time
log = model.fit(x_train, y_train, batch_size, epochs, callbacks, verbose,
                val_data=val, val_batch_size=batch_size)

# %% [code]
_ = log.plot()

# %% [markdown]
We can get the partial log-likelihood

# %% [code]
model.partial_log_likelihood(*val).mean()

# %% [markdown]
## Prediction

For evaluation we first need to obtain survival estimates for the test set.
This can be done with `model.predict_surv` which returns an array of survival estimates, or with `model.predict_surv_df` which returns the survival estimates as a dataframe.

However, as `CoxPH` is semi-parametric, we first need to get the non-parametric baseline hazard estimates with `compute_baseline_hazards`. 

Note that for large datasets the `sample` argument can be used to estimate the baseline hazard on a subset.

# %% [code]
_ = model.compute_baseline_hazards()

# %% [code]
surv = model.predict_surv_df(x_test)

# %% [code]
df_test.head()

# %% [code]
surv.iloc[:, :5].plot()
plt.ylabel('S(t | x)')
_ = plt.xlabel('Time')

# %% [code]
df_test.iloc[2]

# %% [code]

list = surv.iloc[60,:]>0.7
print(list)
print(list[list == True].index)
low_risk = df_test.iloc[list[list == True].index]
low_risk

# %% [code]
df_test.iloc[5]

# %% [code]
low_risk['tumor max diameter'].mean()   # tumor size : smaller than 3cm

# %% [code]
low_risk['pathological grade'].mean()  # pathological grade : less than II

# %% [code]
low_risk['tumor number'].mean()        # low risk : single tumor 

# %% [code]


# %% [code]


# %% [code]
list = surv.iloc[60,:]<0.3
print(list)
print(list[list == True].index)
high_risk = df_test.iloc[list[list == True].index]
high_risk

# %% [code]
high_risk['tumor max diameter'].mean()    # tumor size : bigger than 7cm

# %% [code]
high_risk['pathological grade'].mean()    # pathological grade : II-III

# %% [code]
high_risk['tumor number'].mean()  # high risk : multi tumor 

# %% [code]


# %% [code]


# %% [code]


# %% [code]


# %% [markdown]
## Evaluation

We can use the `EvalSurv` class for evaluation the concordance, brier score and binomial log-likelihood. Setting `censor_surv='km'` means that we estimate the censoring distribution by Kaplan-Meier on the test set.

# %% [code]
ev = EvalSurv(surv, durations_test, events_test, censor_surv='km')

# %% [code]
ev.concordance_td()

# %% [code]
time_grid = np.linspace(durations_test.min(), durations_test.max(), 100)
_ = ev.brier_score(time_grid).plot()

# %% [code]
ev.integrated_brier_score(time_grid)

# %% [code]
ev.integrated_nbll(time_grid)

# %% [code]
