# Supplementary material for: Development of a deep learning model for predicting recurrence of hepatocellular carcinoma after liver transplantation
Source: Front Med (Lausanne). 2024 Jun 11;11:1373005. doi: 10.3389/fmed.2024.1373005 (PMC11196752; doi:10.3389/fmed.2024.1373005)
Supplement: Supplementary file 1 [file Data_Sheet_1.ZIP › Raw data/source data and codes/codes/pycox/examples/cox-ph-liver-hcc.ipynb]

# %% [markdown]
# Cox-PH and DeepSurv

In this notebook we will train the [Cox-PH method](http://jmlr.org/papers/volume20/18-424/18-424.pdf), also known as [DeepSurv](https://bmcmedresmethodol.biomedcentral.com/articles/10.1186/s12874-018-0482-1).
We will use the METABRIC data sets as an example

A more detailed introduction to the `pycox` package can be found in [this notebook](https://nbviewer.jupyter.org/github/havakv/pycox/blob/master/examples/01_introduction.ipynb) about the `LogisticHazard` method.

The main benefit Cox-CC (and the other Cox methods) has over Logistic-Hazard is that it is a continuous-time method, meaning we do not need to discretize the time scale.

# %% [code]
import numpy as np
import matplotlib.pyplot as plt
from sklearn.preprocessing import StandardScaler
from sklearn_pandas import DataFrameMapper

import torch
import torchtuples as tt

from pycox.datasets import metabric
from pycox.models import CoxPH
from pycox.evaluation import EvalSurv

# %% [code]
## Uncomment to install `sklearn-pandas`
# ! pip install sklearn-pandas

# %% [code]
np.random.seed(1234)
_ = torch.manual_seed(123)

# %% [markdown]
## Dataset

We load the METABRIC data set and split in train, test and validation.

# %% [code]
import pandas as pd
data = pd.read_csv("C:/Users/Administrator/Desktop/HCC-3.csv")
data.drop(['id','RFS', 'score', 'HCC3', 'survive', 'survival time', 'blood type', 'pred_mask', 'tumor number' ],axis=1, inplace=True)

# %% [code]
data.loc[data['pathological grade'] == 'I', 'pathological grade'] = 0.0
data.loc[data['pathological grade'] == 'I-II', 'pathological grade'] = 1.0
data.loc[data['pathological grade'] == 'II', 'pathological grade'] = 2.0
data.loc[data['pathological grade'] == 'II-III', 'pathological grade'] = 3.0
data.loc[data['pathological grade'] == 'III', 'pathological grade'] = 4.0
data.loc[data['pathological grade'] == 'III-IV', 'pathological grade'] = 5.0
data.loc[data['pathological grade'] == 'IV', 'pathological grade'] = 6.0

# %% [code]
data.head()

# %% [code]
df_train = data
df_test = df_train.sample(frac=0.2)
df_train = df_train.drop(df_test.index)
df_val = df_train.sample(frac=0.2)
df_train = df_train.drop(df_val.index)

# %% [code]
df_train.head()

# %% [code]
df_test.to_csv('test.csv')

# %% [code]
df_test.iloc[3,:]

# %% [code]
df_test.iloc[4,:]

# %% [markdown]
## Feature transforms
We have 9 covariates, in addition to the durations and event indicators.

We will standardize the 5 numerical covariates, and leave the binary variables as is. As variables needs to be of type `'float32'`, as this is required by pytorch.

# %% [code]
cols_standardize = ['age','AFP', 'CA199','blood loss', 'blood transfusion','tumor max diameter' ]
cols_leave = ['gender', 'HBV','HCV', 'satellite lesion', 'microvascular invasion','pathological grade', 
              'loactaion of portal vein tumor thrombus','biliary tumor thrombus', 'vena cava invasion',
              'portal vein tumor thrombus', 'gender','cirrhosis', 'laparotomy', 'liver resection', 'spleenectomy', 'TACE', 
              'RFA']

standardize = [([col], StandardScaler()) for col in cols_standardize]
leave = [(col, None) for col in cols_leave]

x_mapper = DataFrameMapper(standardize + leave)

# %% [code]
x_train = x_mapper.fit_transform(df_train).astype('float32')
x_val = x_mapper.fit_transform(df_val).astype('float32')
x_test = x_mapper.fit_transform(df_test).astype('float32')

# %% [markdown]
We need no label transforms

# %% [code]
get_target = lambda df: (df['RFS time'].values, df['num_bin'].values) # 앞에 ind, 뒤에 event
y_train = get_target(df_train)
y_val = get_target(df_val)
durations_test, events_test = get_target(df_test)
val = x_val, y_val

# %% [markdown]
## Neural net

We create a simple MLP with two hidden layers, ReLU activations, batch norm and dropout. 
Here, we just use the `torchtuples.practical.MLPVanilla` net to do this.

Note that we set `out_features` to 1, and that we have not `output_bias`.

# %% [code]
in_features = x_train.shape[1]
num_nodes = [48,48]
out_features = 1
batch_norm = True
dropout = 0.1
output_bias = False

net = tt.practical.MLPVanilla(in_features, num_nodes, out_features, batch_norm,
                              dropout, output_bias=output_bias)

# %% [markdown]
## Training the model

To train the model we need to define an optimizer. You can choose any `torch.optim` optimizer, but here we instead use one from `tt.optim` as it has some added functionality.
We use the `Adam` optimizer, but instead of choosing a learning rate, we will use the scheme proposed by [Smith 2017](https://arxiv.org/pdf/1506.01186.pdf) to find a suitable learning rate with `model.lr_finder`. See [this post](https://towardsdatascience.com/finding-good-learning-rate-and-the-one-cycle-policy-7159fe1db5d6) for an explanation.

# %% [code]
model = CoxPH(net, tt.optim.Adam)


# %% [code]
batch_size = 256
lrfinder = model.lr_finder(x_train, y_train, batch_size, tolerance=10)
_ = lrfinder.plot()

# %% [code]
lrfinder.get_best_lr()

# %% [markdown]
Often, this learning rate is a little high, so we instead set it manually to 0.01

# %% [code]
model.optimizer.set_lr(0.001)

# %% [markdown]
We include the `EarlyStopping` callback to stop training when the validation loss stops improving. After training, this callback will also load the best performing model in terms of validation loss.

# %% [code]
epochs = 512
callbacks = [tt.callbacks.EarlyStopping()]
verbose = True

# %% [code]
%%time
log = model.fit(x_train, y_train, batch_size, epochs, callbacks, verbose,
                val_data=val, val_batch_size=batch_size)


# %% [code]
_ = log.plot()

# %% [markdown]
We can get the partial log-likelihood

# %% [code]
model.partial_log_likelihood(*val).mean()

# %% [markdown]
## Prediction

For evaluation we first need to obtain survival estimates for the test set.
This can be done with `model.predict_surv` which returns an array of survival estimates, or with `model.predict_surv_df` which returns the survival estimates as a dataframe.

However, as `CoxPH` is semi-parametric, we first need to get the non-parametric baseline hazard estimates with `compute_baseline_hazards`. 

Note that for large datasets the `sample` argument can be used to estimate the baseline hazard on a subset.

# %% [code]
_ = model.compute_baseline_hazards()

# %% [code]
surv = model.predict_surv_df(x_test)

# %% [code]
df_test

# %% [code]
surv.iloc[:, 12:14].plot()
plt.ylabel('S(t | x)')
_ = plt.xlabel('Time(months)')

# %% [code]
new_df = pd.DataFrame(columns=list(df_test))
print(list(new_df))

# %% [markdown]
## Evaluation

We can use the `EvalSurv` class for evaluation the concordance, brier score and binomial log-likelihood. Setting `censor_surv='km'` means that we estimate the censoring distribution by Kaplan-Meier on the test set.

# %% [code]
ev = EvalSurv(surv, durations_test, events_test, censor_surv='km')

# %% [code]
ev.concordance_td('antolini')

# %% [code]
time_grid = np.linspace(durations_test.min(), durations_test.max(), 100)
_ = ev.brier_score(time_grid).plot()

# %% [code]
ev.integrated_brier_score(time_grid)

# %% [code]
ev.integrated_nbll(time_grid)

# %% [code]
