# Supplementary material for: Development of a deep learning model for predicting recurrence of hepatocellular carcinoma after liver transplantation
Source: Front Med (Lausanne). 2024 Jun 11;11:1373005. doi: 10.3389/fmed.2024.1373005 (PMC11196752; doi:10.3389/fmed.2024.1373005)
Supplement: Supplementary file 1 [file Data_Sheet_1.ZIP › Raw data/source data and codes/codes/pycox/examples/cox-time.ipynb]

# %% [markdown]
# Cox-Time

In this notebook we will train the [Cox-Time method](http://jmlr.org/papers/volume20/18-424/18-424.pdf).
We will use the METABRIC data sets as an example

A more detailed introduction to the `pycox` package can be found in [this notebook](https://nbviewer.jupyter.org/github/havakv/pycox/blob/master/examples/01_introduction.ipynb) about the `LogisticHazard` method.

The main benefit Cox-Time (and the other Cox methods) has over Logistic-Hazard is that it is a continuous-time method, meaning we do not need to discretize the time scale.

# %% [code]
import numpy as np
import matplotlib.pyplot as plt
from sklearn.preprocessing import StandardScaler
from sklearn_pandas import DataFrameMapper

import torch
import torchtuples as tt

from pycox.datasets import metabric
from pycox.models import CoxTime
from pycox.models.cox_time import MLPVanillaCoxTime
from pycox.evaluation import EvalSurv

# %% [code]
## Uncomment to install `sklearn-pandas`
# ! pip install sklearn-pandas

# %% [code]
np.random.seed(1234)
_ = torch.manual_seed(123)

# %% [markdown]
## Dataset

We load the METABRIC data set and split in train, test and validation.

# %% [code]
df_train = metabric.read_df()
df_test = df_train.sample(frac=0.2)
df_train = df_train.drop(df_test.index)
df_val = df_train.sample(frac=0.2)
df_train = df_train.drop(df_val.index)

# %% [code]
df_train.head()

# %% [markdown]
## Feature transforms
We have 9 covariates, in addition to the durations and event indicators.

We will standardize the 5 numerical covariates, and leave the binary variables as is. As variables needs to be of type `'float32'`, as this is required by pytorch.

# %% [code]
cols_standardize = ['x0', 'x1', 'x2', 'x3', 'x8']
cols_leave = ['x4', 'x5', 'x6', 'x7']

standardize = [([col], StandardScaler()) for col in cols_standardize]
leave = [(col, None) for col in cols_leave]

x_mapper = DataFrameMapper(standardize + leave)

# %% [code]
x_train = x_mapper.fit_transform(df_train).astype('float32')
x_val = x_mapper.transform(df_val).astype('float32')
x_test = x_mapper.transform(df_test).astype('float32')

# %% [markdown]
The targets (durations and events) also needs to be arrays of type `'float32'`, and with the `CoxTime.label_transform` we standardize the durations.

# %% [code]
labtrans = CoxTime.label_transform()
get_target = lambda df: (df['duration'].values, df['event'].values)
y_train = labtrans.fit_transform(*get_target(df_train))
y_val = labtrans.transform(*get_target(df_val))
durations_test, events_test = get_target(df_test)
val = tt.tuplefy(x_val, y_val)

# %% [code]
val.shapes()

# %% [markdown]
With `TupleTree` (the results of `tt.tuplefy`) we can easily repeat the validation dataset multiple times. This will be useful for reduce the variance of the validation loss, as the validation loss of `CoxTime` is not deterministic.

# %% [code]
val.repeat(2).cat().shapes()

# %% [markdown]
## Neural net

We create a simple MLP with two hidden layers, ReLU activations, batch norm and dropout. 
The net required by `CoxTime` is slightly different than most of the other methods as it also take `time` and an additional input argument. 
We have therefore crated the `MLPVanillaCoxTime` class that is a suitable version of `tt.practical.MLPVanilla`.
This class also removes the options for setting `out_features` and `output_bias` as they should be `1` and `False`, respectively.

To see the code for the networks call `??MLPVanillaCoxTime`.

# %% [code]
in_features = x_train.shape[1]
num_nodes = [32, 32]
batch_norm = True
dropout = 0.1
net = MLPVanillaCoxTime(in_features, num_nodes, batch_norm, dropout)

# %% [markdown]
## Training the model

To train the model we need to define an optimizer. You can choose any `torch.optim` optimizer, but here we instead use one from `tt.optim` as it has some added functionality.
We use the `Adam` optimizer, but instead of choosing a learning rate, we will use the scheme proposed by [Smith 2017](https://arxiv.org/pdf/1506.01186.pdf) to find a suitable learning rate with `model.lr_finder`. See [this post](https://towardsdatascience.com/finding-good-learning-rate-and-the-one-cycle-policy-7159fe1db5d6) for an explanation.

We also set `labtrans` which connects the output nodes of the network the the label transform of the durations. This is only useful for prediction and does not affect the training procedure.

# %% [code]
model = CoxTime(net, tt.optim.Adam, labtrans=labtrans)

# %% [code]
batch_size = 256
lrfinder = model.lr_finder(x_train, y_train, batch_size, tolerance=2)
_ = lrfinder.plot()

# %% [code]
lrfinder.get_best_lr()

# %% [markdown]
Often, this learning rate is a little high, so we instead set it manually to 0.01

# %% [code]
model.optimizer.set_lr(0.01)

# %% [markdown]
We include the `EarlyStopping` callback to stop training when the validation loss stops improving. After training, this callback will also load the best performing model in terms of validation loss.

# %% [code]
epochs = 512
callbacks = [tt.callbacks.EarlyStopping()]
verbose = True

# %% [code]
%%time
log = model.fit(x_train, y_train, batch_size, epochs, callbacks, verbose,
                val_data=val.repeat(10).cat())

# %% [code]
_ = log.plot()

# %% [markdown]
We can get the partial log-likelihood

# %% [code]
model.partial_log_likelihood(*val).mean()

# %% [markdown]
## Prediction

For evaluation we first need to obtain survival estimates for the test set.
This can be done with `model.predict_surv` which returns an array of survival estimates, or with `model.predict_surv_df` which returns the survival estimates as a dataframe.

However, as Cox-Time is semi-parametric, we first need to get the non-parametric baseline hazard estimates with `compute_baseline_hazards`. 

Note that for large datasets the `sample` argument can be used to estimate the baseline hazard on a subset.

# %% [code]
_ = model.compute_baseline_hazards()

# %% [code]
surv = model.predict_surv_df(x_test)

# %% [code]
surv.iloc[:, :5].plot()
plt.ylabel('S(t | x)')
_ = plt.xlabel('Time')

# %% [markdown]
Note that because we set `labtrans` in `CoxTime` we get the correct time scale for our predictions.

# %% [markdown]
## Evaluation

We can use the `EvalSurv` class for evaluation the concordance, brier score and binomial log-likelihood. Setting `censor_surv='km'` means that we estimate the censoring distribution by Kaplan-Meier on the test set.

# %% [code]
ev = EvalSurv(surv, durations_test, events_test, censor_surv='km')

# %% [code]
ev.concordance_td()

# %% [code]
time_grid = np.linspace(durations_test.min(), durations_test.max(), 100)
_ = ev.brier_score(time_grid).plot()

# %% [code]
ev.integrated_brier_score(time_grid)

# %% [code]
ev.integrated_nbll(time_grid)

# %% [code]
