# Supplementary material for: Development of a deep learning model for predicting recurrence of hepatocellular carcinoma after liver transplantation
Source: Front Med (Lausanne). 2024 Jun 11;11:1373005. doi: 10.3389/fmed.2024.1373005 (PMC11196752; doi:10.3389/fmed.2024.1373005)
Supplement: Supplementary file 1 [file Data_Sheet_1.ZIP › Raw data/source data and codes/codes/pycox/examples/deephit_competing_risks.ipynb]

# %% [markdown]
# DeepHit with Competing Risks

In this notebook we give an example of how to apply the [DeepHit](http://medianetlab.ee.ucla.edu/papers/AAAI_2018_DeepHit) method for competing risks.

The `pycox` package has (so far) limited support for competing-risk data, so the evaluation procedure at the end is somewhat limited.

# %% [code]
import numpy as np
import pandas as pd
import matplotlib.pyplot as plt
import torch
import torchtuples as tt

from pycox.preprocessing.label_transforms import LabTransDiscreteTime
from pycox.models import DeepHit
from pycox.evaluation import EvalSurv

# %% [code]
np.random.seed(1234)
_ = torch.manual_seed(1234)

# %% [markdown]
## Dataset from the DeepHit repo

We download a competing risk data set from the DeepHit authors repo.
The dataset is from a simulation study with two event types and censored observations.

We split in train, val and test.

# %% [code]
url = 'https://raw.githubusercontent.com/chl8856/DeepHit/master/sample%20data/SYNTHETIC/synthetic_comprisk.csv'
df_train = pd.read_csv(url)
df_test = df_train.sample(frac=0.2)
df_train = df_train.drop(df_test.index)
df_val = df_train.sample(frac=0.2)
df_train = df_train.drop(df_val.index)

# %% [code]
df_train.head()

# %% [markdown]
## Feature transforms

The covariates are standardized, so we don't need to any preprocessing.

# %% [code]
get_x = lambda df: (df
                    .drop(columns=['time', 'label', 'true_time', 'true_label'])
                    .values.astype('float32'))

# %% [code]
x_train = get_x(df_train)
x_val = get_x(df_val)
x_test = get_x(df_test)

# %% [markdown]
### Label transforms

Currently, the `pycox` package is mainly focused on single-event data, so there is no dedicated label transformer for competing risks. 
So, we make a simple one on our own, based on the the transform for the discrete methods `LabTransDiscreteSurv`.

The class returns durations (as integers) and event types (as integers) where 0 is reserved for censored observations.

We discretize the data to `num_durations` time points, which can be found with `labtrans.cuts`.

# %% [code]
class LabTransform(LabTransDiscreteTime):
    def transform(self, durations, events):
        durations, is_event = super().transform(durations, events > 0)
        events[is_event == 0] = 0
        return durations, events.astype('int64')

# %% [code]
num_durations = 10
labtrans = LabTransform(num_durations)
get_target = lambda df: (df['time'].values, df['label'].values)

# %% [code]
y_train = labtrans.fit_transform(*get_target(df_train))
y_val = labtrans.transform(*get_target(df_val))
durations_test, events_test = get_target(df_test)
val = (x_val, y_val)

# %% [code]
y_train[0][:6], y_train[1][:6]

# %% [code]
labtrans.cuts

# %% [markdown]
## Network architecture

Under, we describe two networks that can be for competing risks:

The first, `SimpleMLP`, is a regular MLP which outputs a `[batch_size x num_risks x num_durations]`, e.g., `[64, 2, 10]` tensor.

The other, `CauseSpecificNet` is similar to the cause-specific network described in the [DeepHit paper](http://medianetlab.ee.ucla.edu/papers/AAAI_2018_DeepHit).
It has the same output shape as the `SimpleMLP`, but is a little more complex to make.

# %% [code]
class SimpleMLP(torch.nn.Module):
    """Simple network structure for competing risks.
    """
    def __init__(self, in_features, num_nodes, num_risks, out_features, batch_norm=True,
                 dropout=None):
        super().__init__()
        self.num_risks = num_risks
        self.mlp = tt.practical.MLPVanilla(
            in_features, num_nodes, num_risks * out_features,
            batch_norm, dropout,
        )
        
    def forward(self, input):
        out = self.mlp(input)
        return out.view(out.size(0), self.num_risks, -1)

# %% [code]
class CauseSpecificNet(torch.nn.Module):
    """Network structure similar to the DeepHit paper, but without the residual
    connections (for simplicity).
    """
    def __init__(self, in_features, num_nodes_shared, num_nodes_indiv, num_risks,
                 out_features, batch_norm=True, dropout=None):
        super().__init__()
        self.shared_net = tt.practical.MLPVanilla(
            in_features, num_nodes_shared[:-1], num_nodes_shared[-1],
            batch_norm, dropout,
        )
        self.risk_nets = torch.nn.ModuleList()
        for _ in range(num_risks):
            net = tt.practical.MLPVanilla(
                num_nodes_shared[-1], num_nodes_indiv, out_features,
                batch_norm, dropout,
            )
            self.risk_nets.append(net)

    def forward(self, input):
        out = self.shared_net(input)
        out = [net(out) for net in self.risk_nets]
        out = torch.stack(out, dim=1)
        return out

# %% [code]
in_features = x_train.shape[1]
num_nodes_shared = [64, 64]
num_nodes_indiv = [32]
num_risks = y_train[1].max()
out_features = len(labtrans.cuts)
batch_norm = True
dropout = 0.1

# net = SimpleMLP(in_features, num_nodes_shared, num_risks, out_features)
net = CauseSpecificNet(in_features, num_nodes_shared, num_nodes_indiv, num_risks,
                       out_features, batch_norm, dropout)

# %% [markdown]
## Training

We fit the net with the [AdamWR](https://arxiv.org/abs/1711.05101) cyclic optimizer with initial learning rate of 0.01, decoupled_weight_decay of 0.01, initial cycle length of 1 epoch, and multiply the learning rate with 0.8 and cycle length with 2 at each new cycle.

The hyperparameters in the DeepHit loss-function, `alpha` and `sigma`, are set to 0.2 and 0.1, respectively. Note that `alpha` here controls the convex combination of the two losses,
$$\text{loss} = \alpha \text{loss}_\text{NLL} + (1 - \alpha) \text{loss}_\text{rank},$$
and therefore has a different interpretation than in the [DeepHit paper](http://medianetlab.ee.ucla.edu/papers/AAAI_2018_DeepHit).

# %% [code]
optimizer = tt.optim.AdamWR(lr=0.01, decoupled_weight_decay=0.01,
                            cycle_eta_multiplier=0.8)
model = DeepHit(net, optimizer, alpha=0.2, sigma=0.1,
                duration_index=labtrans.cuts)

# %% [code]
epochs = 512
batch_size = 256
callbacks = [tt.callbacks.EarlyStoppingCycle()]
verbose = False # set to True if you want printout

# %% [code]
%%time
log = model.fit(x_train, y_train, batch_size, epochs, callbacks, verbose, val_data=val)

# %% [code]
_ = log.plot()

# %% [markdown]
## Evaluation

There is, currently, limited support for competing risks in `pycox`, so the evaluation here is just illustrative and should not be considered *best practice*.

The survival function obtained with `predict_surv_df` is the probability of surviving any of the events, and does, therefore, not distinguish between the event types.
This means that we evaluate this "single-event case" as before.

# %% [code]
surv = model.predict_surv_df(x_test)
ev = EvalSurv(surv, durations_test, events_test != 0, censor_surv='km')

# %% [code]
ev.concordance_td()

# %% [code]
ev.integrated_brier_score(np.linspace(0, durations_test.max(), 100))

# %% [markdown]
## The cumulative incidence function

The cumulative incidence function, or CIF, is commonly used in settings with competing risks.
We can evaluate the case-specific concordance using these CIF's.

We use `1 - cif` here because the CIF increases with with risk (while the survival function decreases with higher risk).

# %% [code]
cif = model.predict_cif(x_test)
cif1 = pd.DataFrame(cif[0], model.duration_index)
cif2 = pd.DataFrame(cif[1], model.duration_index)

# %% [code]
ev1 = EvalSurv(1-cif1, durations_test, events_test == 1, censor_surv='km')
ev2 = EvalSurv(1-cif2, durations_test, events_test == 2, censor_surv='km')

# %% [code]
ev1.concordance_td()

# %% [code]
ev2.concordance_td()

# %% [markdown]
## Plot CIF

Finally, we plot six random individuals and their cumulative incidence functions

# %% [code]
sample = np.random.choice(len(durations_test), 6)
fig, axs = plt.subplots(2, 3, True, True, figsize=(10, 5))
for ax, idx in zip(axs.flat, sample):
    pd.DataFrame(cif.transpose()[idx], index=labtrans.cuts).plot(ax=ax)
    ax.set_ylabel('CIF')
    ax.set_xlabel('Time')
    ax.grid(linestyle='--')

# %% [code]
