# Supplementary material for: Development of a deep learning model for predicting recurrence of hepatocellular carcinoma after liver transplantation
Source: Front Med (Lausanne). 2024 Jun 11;11:1373005. doi: 10.3389/fmed.2024.1373005 (PMC11196752; doi:10.3389/fmed.2024.1373005)
Supplement: Supplementary file 1 [file Data_Sheet_1.ZIP › Raw data/source data and codes/codes/pycox/examples/test.csv]

	age	gender	HBV	HCV	AFP	CA199	cirrhosis	operation history	laparotomy	liver resection	spleenectomy	TACE	RFA	blood loss	blood transfusion	tumor number	satellite lesion	tumor max diameter	pathological grade	microvascular invasion	portal vein tumor thrombus	location of portal vein tumor thrombus	biliary tumor thrombus	vena cava invasion	survival time	pred_mask
22	46	0	1	0	5.9	39.9	1	0	0	0	0	0	0	300	400	1	0	3.5	2.0	0	0	0	0	0	68	0
32	61	0	1	0	21.0	9.5	1	0	0	0	0	0	0	500	0	1	0	5.0	2.0	1	0	0	0	0	59	0
33	66	0	1	0	6.8	35.0	1	0	0	0	0	0	0	200	0	1	0	8.0	2.0	0	0	0	0	0	52	0
8	47	0	1	0	6.2	17.2	1	0	0	0	0	0	0	1500	1200	1	0	5.0	4.0	1	0	0	0	0	31	0
6	71	1	1	0	471.9	32.7	1	0	0	0	0	0	0	800	1200	1	0	2.5	3.0	0	0	0	0	0	56	0
56	60	0	1	0	8.0	26.0	1	1	0	0	0	1	0	500	0	2	0	3.0	2.0	1	0	0	0	0	53	0
40	51	1	1	0	105.7	21.8	1	0	0	0	0	0	0	600	400	1	0	11.0	2.0	1	1	2	0	0	30	0
20	41	1	1	0	36.2	11.8	1	0	0	0	0	0	0	800	0	1	0	2.5	3.0	0	0	0	0	0	63	0
4	54	0	1	0	2.1	11.7	1	0	0	0	0	0	0	500	0	1	0	4.0	2.0	0	0	0	0	0	68	0
21	57	0	1	0	917.7	570.4	1	1	0	0	0	1	1	500	800	1	0	3.0	2.0	0	1	3	0	0	28	0
50	46	0	1	0	51.9	22.9	1	0	0	0	0	0	0	400	0	2	1	9.0	2.0	1	0	0	0	0	24	1
54	64	0	0	0	1.5	22.3	1	0	0	0	0	0	0	500	1800	1	0	3.5	2.0	0	0	0	0	0	52	0
29	49	0	1	0	6.3	8.5	1	0	0	0	0	0	0	150	0	2	1	4.5	1.0	1	1	2	0	0	58	0
