# Supplementary material for: Development of a deep learning model for predicting recurrence of hepatocellular carcinoma after liver transplantation
Source: Front Med (Lausanne). 2024 Jun 11;11:1373005. doi: 10.3389/fmed.2024.1373005 (PMC11196752; doi:10.3389/fmed.2024.1373005)
Supplement: Supplementary file 1 [file Data_Sheet_1.ZIP › Raw data/source data and codes/codes/pycox/pycox/__init__.py]

# -*- coding: utf-8 -*-

"""Top-level package for pycox."""

__author__ = """Haavard Kvamme"""
__email__ = 'haavard.kvamme@gmail.com'
__version__ = '0.2.3'

import pycox.datasets
import pycox.evaluation
import pycox.preprocessing
import pycox.simulations
import pycox.utils
import pycox.models
