# Supplementary material for: Development of a deep learning model for predicting recurrence of hepatocellular carcinoma after liver transplantation
Source: Front Med (Lausanne). 2024 Jun 11;11:1373005. doi: 10.3389/fmed.2024.1373005 (PMC11196752; doi:10.3389/fmed.2024.1373005)
Supplement: Supplementary file 1 [file Data_Sheet_1.ZIP › Raw data/source data and codes/codes/pycox/pycox/evaluation/__init__.py]

from pycox.evaluation.eval_surv import EvalSurv
# from pycox.evaluation import binomial_log_likelihood, brier_score,\
#     integrated_binomial_log_likelihood, integrated_brier_score
# from pycox.evaluation.concordance import concordance_td
# from pycox.evaluation.km_inverce_censor_weight import binomial_log_likelihood_km, brier_score_km,\
#     integrated_binomial_log_likelihood_km_numpy, integrated_brier_score_km_numpy
