# Supplementary material for: Development of a deep learning model for predicting recurrence of hepatocellular carcinoma after liver transplantation
Source: Front Med (Lausanne). 2024 Jun 11;11:1373005. doi: 10.3389/fmed.2024.1373005 (PMC11196752; doi:10.3389/fmed.2024.1373005)
Supplement: Supplementary file 1 [file Data_Sheet_1.ZIP › Raw data/source data and codes/codes/pycox/pycox/models/__init__.py]

from pycox.models import base, loss, utils, pmf, data
from pycox.models.cox import CoxPH
from pycox.models.cox_cc import CoxCC
from pycox.models.cox_time import CoxTime
from pycox.models.deephit import DeepHitSingle, DeepHit
from pycox.models.pmf import PMF
from pycox.models.logistic_hazard import LogisticHazard
from pycox.models.pc_hazard import PCHazard
from pycox.models.mtlr import MTLR
from pycox.models.bce_surv import BCESurv
