# Supplementary material for: Development of a deep learning model for predicting recurrence of hepatocellular carcinoma after liver transplantation
Source: Front Med (Lausanne). 2024 Jun 11;11:1373005. doi: 10.3389/fmed.2024.1373005 (PMC11196752; doi:10.3389/fmed.2024.1373005)
Supplement: Supplementary file 1 [file Data_Sheet_1.ZIP › Raw data/source data and codes/codes/pycox/pycox/preprocessing/feature_transforms.py]

import numpy as np
import pandas as pd

class OrderedCategoricalLong:
    """Transform pandas series or numpy array to categorical, and get (long) values,
    i.e. index of category. Useful for entity embeddings.
    Zero is reserved for unknown categories or nans.

    Keyword Arguments:
        min_per_category {int} -- Number of instances required to not be set to nan (default: {20})
        return_series {bool} -- If return a array or pd.Series (default: {False})
    
    Returns:
        [pd.Series] -- Series with long values reffering to categories.
    """
    def __init__(self, min_per_category=20, return_series=False):
        
        self.min_per_category = min_per_category
        self.return_series = return_series

    def fit(self, series, y=None):
        series = pd.Series(series).copy()
        smaller = series.value_counts() < self.min_per_category
        values = smaller[smaller].index.values
        for v in values:
            series[series == v] = np.nan
        self.categories = series.astype('category').cat.categories
        return self
    
    def transform(self, series, y=None):
        series = pd.Series(series).copy()
        transformed = pd.Categorical(series, categories=self.categories, ordered=True)
        transformed = pd.Series(transformed, index=series.index)
        transformed = transformed.cat.codes.astype('int64') + 1
        return transformed if self.return_series else transformed.values
    
    def fit_transform(self, series, y=None):
        return self.fit(series, y).transform(series, y)
