# Supplementary material for: Development of a deep learning model for predicting recurrence of hepatocellular carcinoma after liver transplantation
Source: Front Med (Lausanne). 2024 Jun 11;11:1373005. doi: 10.3389/fmed.2024.1373005 (PMC11196752; doi:10.3389/fmed.2024.1373005)
Supplement: Supplementary file 1 [file Data_Sheet_1.ZIP › Raw data/source data and codes/codes/pycox/pycox/simulations/__init__.py]

from pycox.simulations import relative_risk, discrete_logit_hazard
from pycox.simulations.relative_risk import (SimStudyLinearPH, SimStudyNonLinearPH,
    SimStudyNonLinearNonPH)
from pycox.simulations.discrete_logit_hazard import (SimStudySACCensorConst, SimStudySACAdmin,
    SimStudySingleSurvUniformAdmin)
