# Supplementary material for: Development of a deep learning model for predicting recurrence of hepatocellular carcinoma after liver transplantation
Source: Front Med (Lausanne). 2024 Jun 11;11:1373005. doi: 10.3389/fmed.2024.1373005 (PMC11196752; doi:10.3389/fmed.2024.1373005)
Supplement: Supplementary file 1 [file Data_Sheet_1.ZIP › Raw data/source data and codes/codes/pycox/setup.cfg]

[bumpversion]
current_version = 0.2.3
commit = True
tag = False

[metadata]
license_files = LICENSE

[bumpversion:file:setup.py]
search = version='{current_version}'
replace = version='{new_version}'

[bumpversion:file:pycox/__init__.py]
search = __version__ = '{current_version}'
replace = __version__ = '{new_version}'
