# Supplementary material for: Development of a deep learning model for predicting recurrence of hepatocellular carcinoma after liver transplantation
Source: Front Med (Lausanne). 2024 Jun 11;11:1373005. doi: 10.3389/fmed.2024.1373005 (PMC11196752; doi:10.3389/fmed.2024.1373005)
Supplement: Supplementary file 1 [file Data_Sheet_1.ZIP › Raw data/source data and codes/codes/pycox/tests/models/test_pmf.py]

import pytest
from pycox.models import PMF
import torchtuples as tt

from utils_model_testing import make_dataset, fit_model, assert_survs


@pytest.mark.parametrize('numpy', [True, False])
@pytest.mark.parametrize('num_durations', [2, 5])
def test_pmf_runs(numpy, num_durations):
    data = make_dataset(True)
    input, target = data
    labtrans = PMF.label_transform(num_durations)
    target = labtrans.fit_transform(*target)
    data = tt.tuplefy(input, target)
    if not numpy:
        data = data.to_tensor()
    net = tt.practical.MLPVanilla(input.shape[1], [4], labtrans.out_features)
    model = PMF(net)
    fit_model(data, model)
    assert_survs(input, model)
    model.duration_index = labtrans.cuts
    assert_survs(input, model)
    cdi = model.interpolate(3, 'const_pdf')
    assert_survs(input, cdi)
