# Supplementary material for: Development of a deep learning model for predicting recurrence of hepatocellular carcinoma after liver transplantation
Source: Front Med (Lausanne). 2024 Jun 11;11:1373005. doi: 10.3389/fmed.2024.1373005 (PMC11196752; doi:10.3389/fmed.2024.1373005)
Supplement: Supplementary file 1 [file Data_Sheet_1.ZIP › Raw data/source data and codes/codes/pycox/tests/models/utils_model_testing.py]

import numpy as np
import pandas as pd
import torch
import torchtuples as tt

def make_dataset(numpy):
    n_events = 2
    n_frac = 4
    m = 10
    n = m * n_frac * n_events
    p = 5
    input = torch.randn((n, p))
    durations = torch.arange(m).repeat(int(n / m))
    events = torch.arange(n_events).repeat(int(n / n_events)).float()
    target = (durations, events)
    data  = tt.tuplefy(input, target)
    if numpy:
        data = data.to_numpy()
    return data

def fit_model(data, model):
    model.fit(*data, epochs=1, verbose=False, val_data=data)
    return model

def assert_survs(input, model, with_dl=True):
    preds = model.predict_surv(input)
    assert type(preds) is type(input)
    assert preds.shape[0] == input.shape[0]
    surv_df = model.predict_surv_df(input)
    assert type(surv_df) is pd.DataFrame
    assert type(surv_df.values) is np.ndarray
    assert preds.shape[0] == surv_df.shape[1]
    assert preds.shape[1] == surv_df.shape[0]
    np_input = tt.tuplefy(input).to_numpy()[0]
    torch_input = tt.tuplefy(input).to_tensor()[0]
    np_preds = model.predict_surv(np_input)
    torch_preds = model.predict_surv(torch_input)
    assert (np_preds == torch_preds.cpu().numpy()).all()
    if with_dl:
        dl_input = tt.tuplefy(input).make_dataloader(512, False)
        dl_preds = model.predict_surv(dl_input)
        assert type(np_preds) is type(dl_preds), f"got {type(np_preds)}, and, {type(dl_preds)}"
        assert (np_preds == dl_preds).all()
