# Supplementary material for: Development of a deep learning model for predicting recurrence of hepatocellular carcinoma after liver transplantation
Source: Front Med (Lausanne). 2024 Jun 11;11:1373005. doi: 10.3389/fmed.2024.1373005 (PMC11196752; doi:10.3389/fmed.2024.1373005)
Supplement: Supplementary file 1 [file Data_Sheet_1.ZIP › Raw data/source data and codes/codes/tabnet/.circleci/config.yml]

# Python CircleCI 2.0 configuration file
#
# Check https://circleci.com/docs/2.0/language-python/ for more details
#
---
version: 2.1
executors:
    # here we can define an executor that will be shared across different jobs
    python-executor:
        docker:
            - image: python:3.7-slim-buster@sha256:fecbb1a9695d25c974906263c64ffba6548ce14a169ed36be58331659383c25e
              environment:
                  POETRY_CACHE: /work/.cache/poetry
                  PIP_CACHE_DIR: /work/.cache/pip
                  JUPYTER_RUNTIME_DIR: /work/.cache/jupyter/runtime
                  JUPYTER_CONFIG_DIR: /work/.cache/jupyter/config
                  SHELL: bash -l
        working_directory: /work
        resource_class: large
    docker-executor:
        docker:
            - image: dreamquark/docker:latest@sha256:0dfd1a7a7b519e33fde3f2285f19cdb81c9a9f01e457f1940bac36a7b5ca8347
        working_directory: /work
        resource_class: small
    
commands:
    # here we can define steps that will be shared across different jobs
    install_poetry:
        description: Install poetry
        steps:
            - run:
                  name: Install prerequisites and poetry
                  command: |
                      apt update && apt install curl make git libopenblas-base build-essential -y
                      curl -sSL https://install.python-poetry.org | python3 -
                      export PATH="/root/.local/bin:$PATH"
                      poetry config virtualenvs.path $POETRY_CACHE
                      poetry run pip install --upgrade --no-cache-dir pip==20.1;

jobs:
    test-build-docker:
        executor: docker-executor
        steps:
            - checkout
            - setup_remote_docker
            - run:
                  name: build docker
                  command: |
                      make build
    test-build-docker-gpu:
        executor: docker-executor
        steps:
            - checkout
            - setup_remote_docker
            - run:
                  name: build docker gpu
                  command: |
                      make build-gpu
    lint-code:
        executor: python-executor
        resource_class: small
        steps:
            - checkout
            # Download and cache dependencies
            - restore_cache:
                  keys:
                      - v1-dependencies-{{ checksum "poetry.lock" }}
            - install_poetry
            - run:
                  name: LintCode
                  shell: bash -leo pipefail
                  command: |
                      export PATH="/root/.local/bin:$PATH"
                      poetry run flake8
    install:
        executor: python-executor
        resource_class: medium
        steps:
            - checkout
            # Download and cache dependencies
            - restore_cache:
                  keys:
                      - v1-dependencies-{{ checksum "poetry.lock" }}
                      # fallback to using the latest cache if no exact match is found
                      - v1-dependencies-
            - install_poetry
            - run:
                  name: Install dependencies
                  shell: bash -leo pipefail
                  command: |
                      export PATH="/root/.local/bin:$PATH"
                      poetry config virtualenvs.path $POETRY_CACHE
                      poetry run pip install torch==1.4.0+cpu -f https://download.pytorch.org/whl/torch_stable.html
                      poetry install --no-ansi
            - save_cache:
                  paths:
                      - /work/.cache/poetry
                  key: v1-dependencies-{{ checksum "poetry.lock" }}
    unit-tests:
        executor: python-executor
        steps:
            - checkout
            # Download and cache dependencies
            - restore_cache:
                  keys:
                      - v1-dependencies-{{ checksum "poetry.lock" }}
            - install_poetry
            - run:
                  name: run unit-tests
                  shell: bash -leo pipefail
                  command: |
                      export PATH="/root/.local/bin:$PATH"
                      make unit-tests
    test-nb-census:
        executor: python-executor
        steps:
            - checkout
            # Download and cache dependencies
            - restore_cache:
                  keys:
                      - v1-dependencies-{{ checksum "poetry.lock" }}
            - install_poetry
            - run:
                  name: run test-nb-census
                  shell: bash -leo pipefail
                  command: |
                      export PATH="/root/.local/bin:$PATH"
                      make test-nb-census
    test-nb-multi-regression:
        executor: python-executor
        steps:
            - checkout
            # Download and cache dependencies
            - restore_cache:
                  keys:
                      - v1-dependencies-{{ checksum "poetry.lock" }}
            - install_poetry
            - run:
                  name: run test-nb-multi-regression
                  shell: bash -leo pipefail
                  command: |
                      export PATH="/root/.local/bin:$PATH"
                      make test-nb-multi-regression
    test-nb-forest:
        executor: python-executor
        steps:
            - checkout
            # Download and cache dependencies
            - restore_cache:
                  keys:
                      - v1-dependencies-{{ checksum "poetry.lock" }}
            - install_poetry
            - run:
                  name: run test-nb-forest
                  shell: bash -leo pipefail
                  command: |
                      export PATH="/root/.local/bin:$PATH"
                      make test-nb-forest
    test-nb-regression:
        executor: python-executor
        steps:
            - checkout
            # Download and cache dependencies
            - restore_cache:
                  keys:
                      - v1-dependencies-{{ checksum "poetry.lock" }}
            - install_poetry
            - run:
                  name: run test-nb-regression
                  shell: bash -leo pipefail
                  command: |
                      export PATH="/root/.local/bin:$PATH"
                      make test-nb-regression
    test-nb-multi-task:
        executor: python-executor
        steps:
            - checkout
            # Download and cache dependencies
            - restore_cache:
                  keys:
                      - v1-dependencies-{{ checksum "poetry.lock" }}
            - install_poetry
            - run:
                  name: run test-nb-multi-task
                  shell: bash -leo pipefail
                  command: |
                      export PATH="/root/.local/bin:$PATH"
                      make test-nb-multi-task
    test-nb-customization:
        executor: python-executor
        steps:
            - checkout
            # Download and cache dependencies
            - restore_cache:
                  keys:
                      - v1-dependencies-{{ checksum "poetry.lock" }}
            - install_poetry
            - run:
                  name: run test-nb-customization
                  shell: bash -leo pipefail
                  command: |
                      export PATH="/root/.local/bin:$PATH"
                      make test-nb-customization
    test-nb-pretraining:
            executor: python-executor
            steps:
                - checkout
                # Download and cache dependencies
                - restore_cache:
                    keys:
                        - v1-dependencies-{{ checksum "poetry.lock" }}
                - install_poetry
                - run:
                    name: run test-nb-pretraining
                    shell: bash -leo pipefail
                    command: |
                        export PATH="/root/.local/bin:$PATH"
                        make test-nb-pretraining
workflows:
    version: 2
    CI-tabnet:
        jobs:
            - test-build-docker
            - test-build-docker-gpu
            - install
            - unit-tests:
                  requires:
                      - install
            - test-nb-census:
                  requires:
                      - install
            - test-nb-multi-regression:
                  requires:
                      - install
            - test-nb-regression:
                  requires:
                      - install
            - test-nb-forest:
                  requires:
                      - install
            - test-nb-multi-task:
                  requires:
                      - install
            - test-nb-customization:
                  requires:
                      - install
            - test-nb-pretraining:
                  requires:
                      - install
            - lint-code:
                  requires:
                      - install
