# Supplementary material for: Development of a deep learning model for predicting recurrence of hepatocellular carcinoma after liver transplantation
Source: Front Med (Lausanne). 2024 Jun 11;11:1373005. doi: 10.3389/fmed.2024.1373005 (PMC11196752; doi:10.3389/fmed.2024.1373005)
Supplement: Supplementary file 1 [file Data_Sheet_1.ZIP › Raw data/source data and codes/codes/tabnet/data/HCC-LT.csv]

id	age	gender	blood type	HBV	HCV	AFP	CA199	cirrhosis	operation history	laparotomy	liver resection	spleenectomy	TACE	RFA	blood loss	blood transfusion	tumor number	satellite lesion	tumor max diameter	pathological grade	microvascular invasion	portal vein tumor thrombus	location of portal vein tumor thrombus	biliary tumor thrombus	vena cava invasion	survive	survival time	RFS	RFS time
1	49	0	B	1	0	293	26.7	1	1	1	0	1	1	0	200	0	1	0	1.5	II	0	0	0	0	0	0	95	0	95
2	49	0	B	1	0	3.8	68.6	1	0	0	0	0	0	0	500	0	2	1	4.5	II-III	0	0	0	0	0	1	28	1	12
3	52	0	B	1	0	300	20	1	0	0	0	0	0	0	0	0	1	0	10	I-II	0	0	0	0	0	0	95	0	95
4	54	0	B	0	1	15.5	150.8	0	1	0	0	0	1	0	100	800	1	0	12	II	1	0	0	0	0	1	29	1	11
5	44	0	O	1	0	2903	0.7	1	1	0	0	0	1	0	2000	2800	2	1	24	III	0	0	0	0	0	1	5	1	3
6	51	0	B	1	0	4.2	33.4	1	0	0	0	0	0	0	300	600	1	0	5.5	II	0	0	0	0	0	0	94	0	94
7	29	0	B	1	0	101.4	8	1	0	0	0	0	0	0	600	1200	1	0	11	III	0	0	0	0	0	1	43	1	15
8	34	0	A	1	0	10.3	13.7	1	1	1	1	0	0	0	800	800	2	0	4	II-III	0	1	3	0	0	1	16	1	5
9	63	0	A	0	1	100	32	1	1	0	0	0	1	1	300	0	2	0	3	I-II	0	0	0	0	0	0	92	0	92
10	51	0	A	1	0	15.5	35.5	1	0	0	0	0	0	0	600	0	2	0	4.5	II	1	0	0	0	0	0	92	0	92
11	55	0	AB	1	0	86.6	5.7	1	0	0	0	0	0	0	600	1200	2	0	5	II-III	0	1	3	0	0	1	14	1	7
12	47	0	O	1	0	1582	9.4	1	0	0	0	0	0	0	400	0	2	0	3.5	II	0	0	0	0	0	1	12	1	9
13	59	0	A	0	1	2.5	36.3	1	1	0	0	0	1	1	8000	4200	1	0	0.5	II	0	0	0	0	0	0	91	1	42
14	66	1	O	1	0	6	21	1	0	0	0	0	0	0	400	800	2	0	2.5	II	0	0	0	0	0	0	91	0	91
15	58	1	A	1	0	12.2	19.4	1	1	0	0	0	1	0	1000	800	2	0	2.5	II	0	0	0	0	0	0	91	0	91
16	44	0	A	1	0	798	15.3	0	0	0	0	0	0	0	400	0	1	0	3	III	0	0	0	0	0	0	91	0	91
17	50	0	O	1	0	29	29.5	1	0	0	0	0	0	0	2000	2200	1	0	14	II-III	1	1	2	0	0	1	17	1	3
18	52	0	O	1	0	3.3	24.5	1	0	0	0	0	0	0	0	0	2	0	4.5	II	0	0	0	0	0	0	91	0	91
19	44	0	O	1	0	60500	28.5	1	0	0	0	0	0	0	400	0	2	0	9	II-III	1	1	3	0	0	1	7	1	5
20	39	1	O	1	0	4849	135.5	1	1	1	1	0	1	0	1000	2600	1	0	3.5	II	0	0	0	1	0	0	90	1	25
21	62	0	O	1	0	1.3	28.7	1	1	1	1	0	0	0	0	0	2	0	5	I	0	0	0	0	0	1	66	1	33
22	53	1	B	1	0	1606	31	1	1	0	0	0	1	0	1000	3400	1	0	8	III	0	1	2	0	0	1	17	1	2
23	40	0	AB	1	0	1.8	8.6	1	1	0	0	0	1	0	200	0	1	0	5	II	0	0	0	0	0	0	90	0	90
24	43	1	A	1	0	590.3	23.5	1	1	1	1	0	0	0	400	0	2	0	1.5	II	0	0	0	0	0	1	21	1	7
25	61	0	O	1	0	60500	37.6	0	0	0	0	0	0	0	600	0	2	1	15	II-III	0	0	0	0	0	1	11	1	4
26	41	0	B	1	0	5.4	38.7	0	0	0	0	0	0	0	1000	1600	1	0	13	III	1	0	0	0	1	1	7	1	1
27	53	1	B	1	0	47.8	31.6	1	0	0	0	0	0	0	600	800	1	0	13	II	0	1	3	0	0	1	29	1	6
28	50	0	AB	1	0	70.2	32	1	0	0	0	0	0	0	500	0	1	0	5	I-II	0	0	0	0	0	0	89	0	89
29	56	0	A	1	0	6.1	49.9	1	0	0	0	0	0	0	500	0	1	0	2.5	I	0	0	0	0	0	0	89	0	89
30	56	0	B	1	0	67.3	37.3	1	1	1	1	0	0	0	400	2000	1	0	9	II-III	1	1	2	0	0	1	35	1	9
31	47	0	B	1	0	2.2	33.3	1	0	0	0	0	0	0	400	0	1	0	6	II-III	1	0	0	0	0	0	88	0	88
32	51	0	A	1	0	20	10	1	1	0	0	0	0	1	400	0	2	0	4.5	II	0	0	0	0	0	1	28	1	11
33	52	0	B	1	0	1174	7.3	0	1	1	1	0	0	0	1000	800	2	0	2	II	0	0	0	0	0	1	40	1	20
34	49	0	O	1	0	552.9	35.5	1	0	0	0	0	0	0	400	800	1	0	9.5	II	0	0	0	0	0	1	22	1	12
35	40	0	B	1	0	239.3	8.8	1	1	0	0	0	0	1	500	0	1	0	4	II	0	0	0	0	0	0	88	0	88
36	47	0	O	1	0	3.7	25.3	1	1	1	1	0	1	0	200	0	2	0	4	II	0	0	0	0	0	0	88	0	88
37	41	0	B	1	0	50	58	1	0	0	0	0	0	0	400	0	2	1	14	III	1	0	0	0	0	1	6	1	2
38	42	0	B	1	0	23.3	8.1	1	1	0	0	0	0	1	500	0	1	0	4.5	II	0	0	0	0	0	1	36	1	15
39	46	0	O	1	0	3.4	148.6	0	0	0	0	0	0	0	500	0	1	0	17	II	1	0	0	0	0	1	9	1	5
40	54	0	O	1	0	5	12	1	0	0	0	0	0	0	500	1000	1	0	2.5	I-II	0	0	0	0	0	0	86	0	86
41	53	0	B	1	0	11.7	6.4	1	0	0	0	0	0	0	200	0	2	0	5.5	III	0	0	0	0	0	1	6	1	5
42	43	0	B	1	0	60500	11.7	1	0	0	0	0	0	0	600	800	2	0	7	III	1	1	1	0	0	0	86	1	20
43	52	0	O	1	0	1000	100	1	0	0	0	0	0	0	800	800	1	0	13	III	0	0	0	0	1	1	7	1	2
44	31	0	A	1	0	60500	10.1	0	1	0	0	0	1	0	100	0	2	0	10	II	0	0	0	0	0	1	16	1	7
45	62	0	A	1	0	2.7	28.4	1	0	0	0	0	0	0	300	800	1	0	8	II-III	0	0	0	0	0	0	85	0	85
46	52	0	AB	1	0	2.1	16.7	0	1	1	1	0	0	0	500	0	1	0	8	II	1	0	0	0	0	1	54	1	26
47	29	1	O	1	0	7.5	13.9	0	1	1	1	0	0	1	200	0	1	0	1.5	II	0	0	0	0	0	0	84	1	57
48	70	0	AB	1	0	3.9	27.5	0	1	1	1	0	0	1	200	0	2	0	4	II	0	0	0	0	0	0	84	0	84
49	58	0	B	1	0	55030	37.8	1	0	0	0	0	0	0	100	0	1	0	13	II	1	1	2	0	0	0	84	0	84
50	47	0	O	1	0	1.5	22.2	1	1	1	1	0	0	1	800	1000	1	0	1	II	0	1	1	0	0	0	84	0	84
51	64	0	B	1	0	4.1	15.9	0	1	0	0	0	1	0	200	0	2	0	7	II	0	0	0	0	0	0	84	0	84
52	62	0	O	1	0	193.5	29.7	1	0	0	0	0	0	0	2400	3200	1	0	3	II	0	0	0	0	0	1	28	1	23
53	51	0	B	1	0	5	13.4	1	0	0	0	0	0	0	1600	2000	1	0	4	I	0	0	0	0	0	0	83	0	83
54	38	0	O	1	0	274.5	44.9	1	0	0	0	0	0	0	500	0	1	0	10	II	1	0	0	0	0	0	83	0	83
55	60	0	B	1	0	60	29	1	0	0	0	0	0	0	400	0	1	0	3.5	II	0	0	0	0	0	0	83	0	83
56	48	0	AB	1	0	26.9	17.9	0	1	0	0	0	1	1	400	0	1	0	8.5	III	0	0	0	0	0	0	83	0	83
57	61	1	A	1	0	8.8	4.6	1	0	0	0	0	0	0	800	800	1	0	1.5	II	0	0	0	0	0	0	83	0	83
58	52	1		1	0	2.8	6.8	1	0	0	0	0	0	0	500	0	1	0	2.5	I-II	0	0	0	0	0	0	83	0	83
59	57	0	A	1	0	3	18	1	1	1	0	1	0	0	600	800	1	0	4	II	0	1	1	0	0	0	82	0	82
60	48	0	A	1	0	11.7	0.6	1	0	0	0	0	0	0	300	800	1	0	1	I	0	0	1	0	0	0	82	0	82
61	56	1	B	0	0	6.8	77.5	0	0	0	0	0	0	0	300	0	2	0	6.5	II	1	1	2	0	0	0	82	1	6
62	58	1	A	1	0	110.2	80.5	1	0	0	0	0	0	0	400	400	1	0	4	II-III	0	0	0	0	0	0	82	0	82
63	48	0	O	1	0	9042	1.6	1	0	0	0	0	0	0	100	0	1	0	12	II-III	1	1	1	0	0	1	10	1	5
64	33	0	A	1	0	43541	15.7	1	0	0	0	0	0	0	400	0	1	0	18	II	0	0	0	0	1	1	20	1	13
65	62	0	B	1	0	100	59	1	0	0	0	0	0	0	400	0	1	0	4	II	0	0	0	0	0	0	81	0	81
66	45	0	AB	1	0	374.8	70.5	1	1	0	0	0	1	0	200	0	2	0	12	III	1	1	1	0	0	1	18	1	6
67	47	0	A	1	0	15.4	25.3	1	1	1	1	0	0	0	300	0	1	0	9	II	0	1	2	0	0	0	81	0	81
68	36	0	B	1	0	86.6	7.3	1	1	0	0	0	0	1	600	800	2	0	2.5	II	0	0	0	0	0	0	81	0	81
69	64	0	B	1	0	30	38	1	1	1	0	1	0	0	500	0	2	0	4	II	0	0	0	0	0	0	80	0	80
70	45	0	O	1	0	684.2	20.1	1	0	0	0	0	0	0	800	2000	2	0	5	III	1	0	0	0	0	1	10	1	5
71	61	0	AB	1	0	7.2	47.3	1	1	1	0	1	0	0	1000	800	1	0	4	II	0	0	0	0	0	0	80	0	80
72	58	0	A	1	0	1683	37.7	1	1	1	0	1	0	0	800	800	1	0	3	III	1	0	0	0	0	1	68	1	36
73	69	0	O	1	0	8	27	1	0	0	0	0	0	0	200	0	2	0	3	I-II	0	0	0	0	0	0	80	0	80
74	58	1	A	0	1	4617	48	1	0	0	0	0	0	0	800	600	1	0	7	II-III	1	0	0	0	0	1	15	1	13
75	65	1	O	1	0	138.3	1342	0	1	1	1	0	0	0	500	2000	1	0	2	II	0	0	0	1	0	1	4	1	2
76	52	0	O	1	0	70.8	41.9	0	1	1	1	0	0	0	2000	3000	2	0	7	II	1	0	0	0	0	1	17	1	14
77	63	0	O	1	0	34.5	0.8	1	0	0	0	0	0	0	500	800	1	0	9	II-III	0	0	0	0	0	1	66	1	51
78	39	0	O	1	0	15276	9	1	0	0	0	0	0	0	100	0	1	0	3.5	II-III	0	0	0	0	0	0	79	0	79
79	61	0	B	0	0	90	31	0	1	1	1	0	0	0	400	0	2	0	3.5	II	0	0	0	0	0	1	58	1	18
80	44	0	A	1	0	2000	180	0	0	0	0	0	0	0	500	1000	1	0	20	II-III	1	0	0	0	0	1	4	1	2
81	54	0	B	1	0	607.6	53	1	0	0	0	0	0	0	500	1200	2	0	11	II	0	0	0	0	0	1	12	1	10
82	59	0	O	1	0	32.4	30	1	1	1	1	0	0	0	200	0	1	0	5	II	0	0	0	0	0	0	78	0	78
83	42	0	A	1	0	57	36.3	1	0	0	0	0	0	0	800	800	1	0	2	II	1	0	0	0	0	1	23	1	18
84	61	0	AB	0	0	38.1	77.5	1	1	1	0	1	0	0	400	800	1	0	2	II	0	0	0	1	0	1	66	1	15
85	33	0	AB	1	0	76.6	19.2	1	0	0	0	0	0	0	300	0	1	0	1.5	II-III	0	0	0	0	0	0	78	0	78
86	53	0	B	1	0	60500	48	0	1	0	0	0	1	0	300	0	1	0	10	II	1	0	0	0	1	1	10	1	8
87	47	0	B	1	0	46628	18.9	0	1	1	1	0	0	0	400	800	2	1	6	III	1	0	0	0	0	1	9	1	2
88	54	0	O	1	0	1.1	12.8	1	1	0	0	0	1	0	400	0	2	0	3	II	1	0	0	0	0	0	78	1	27
89	43	0	B	1	0	19.4	9.4	1	0	0	0	0	0	0	800	1000	1	0	6	II	0	0	0	0	0	0	78	0	78
90	53	0	A	1	0	4317	76	1	0	0	0	0	0	0	500	1200	1	0	13	III	1	1	3	1	1	1	6	1	4
91	32	0	B	1	0	2981	20	1	0	0	0	0	0	0	200	0	1	0	3.5	II-III	0	0	0	0	0	1	12	1	3
92	44	0	O	1	0	1033	2	1	0	0	0	0	0	0	200	0	1	0	2	II	1	0	0	0	0	0	77	0	77
93	63	0	A	1	0	5	20.5	1	1	1	1	0	1	0	200	0	2	0	1	I-II	0	0	0	0	0	0	77	0	77
94	49	0	O	1	0	18.1	14.9	1	1	1	1	0	0	0	800	800	2	0	2.5	I-II	0	0	0	0	0	0	77	0	77
95	58	0	AB	0	0	3.4	11	0	1	1	1	0	0	0	800	0	1	0	6	II	1	0	0	0	0	0	77	0	77
96	63	0	A	0	0	18712	496	1	0	0	0	0	0	0	500	0	2	0	5	III	1	1	3	1	0	1	10	1	2
97	35	0	O	1	0	8	12	1	0	0	0	0	0	0	300	800	1	0	4	II-III	1	0	0	0	0	1	43	1	12
98	57	0	B	1	0	60.1	25.5	1	1	0	0	0	1	0	400	800	1	0	1.5	II	0	0	0	0	0	0	77	0	77
99	62	1	O	1	0	106.3	18.5	1	0	0	0	0	0	0	200	0	2	0	4	II	0	0	0	0	0	0	77	0	77
100	69	1	B	1	0	1.3	118.6	1	0	0	0	0	0	0	500	400	2	0	2	III	0	0	0	0	0	0	76	0	76
101	75	0	A	1	0	566.5	12.1	1	0	0	0	0	0	0	600	800	2	1	15	III	1	0	0	0	0	1	38	1	28
102	38	0	B	0	0	43269	8.3	0	0	0	0	0	0	0	500	1000	2	1	10	II-III	1	0	0	0	0	1	12	1	4
103	43	0	A	1	0	36.7	16.6	1	1	0	0	0	1	0	300	0	2	1	1	II	1	0	0	0	0	0	76	0	76
104	40	0	A	1	0	98.4	20.4	1	0	0	0	0	0	0	600	800	1	0	4.5	II	0	1	2	0	0	1	13	1	9
105	50	1	B	1	0	18001	110.6	1	0	0	0	0	0	0	400	800	2	1	8.5	II-III	1	0	0	0	0	1	9	1	3
106	45	0	A	1	0	33349	52.1	1	1	0	0	0	1	0	1000	2600	1	0	11	II-III	1	0	0	0	0	1	3	1	1
107	53	0	A	1	0	1214	31.6	1	1	0	0	0	1	1	800	0	2	0	0.5	II	0	0	0	0	0	1	24	1	3
108	52	0	O	1	0	562.9	34.6	1	1	0	0	0	1	0	2000	3400	2	1	15	II	1	1	1	0	1	1	18	1	6
109	42	0	O	1	0	2.3	8	1	1	1	1	0	0	0	400	0	1	0	1.5	II	0	0	0	0	0	0	75	0	75
110	31	0	AB	1	0	11715	2.7	1	1	0	0	0	1	0	1000	1600	2	1	7	III	1	0	0	0	0	1	5	1	1
111	46	0	O	1	0	1240	81.6	1	1	0	0	0	1	0	200	0	2	0	10	II-III	1	0	0	0	0	1	69	1	18
112	58	0	B	1	0	3.5	60.7	1	0	0	0	0	0	0	400	400	2	0	3	II-III	1	0	0	0	0	1	3	1	2
113	60	1	B	1	0	107	2.2	0	1	0	0	0	1	0	800	800	1	0	6	III	0	0	0	0	0	1	15	1	10
114	51	1	A	1	0	168.6	698.5	1	1	0	0	0	1	0	800	800	2	1	12	III	1	1	2	0	0	1	4	1	1
115	61	0	O	1	0	29.7	116.6	1	0	0	0	0	0	0	400	0	1	0	1.5	II	0	0	0	0	0	0	74	0	74
116	74	0	B	0	0	5.8	20.7	1	1	0	0	0	0	0	300	600	1	0	0.6	II	0	0	0	0	0	0	74	0	74
117	60	0	AB	1	0	127.9	27.3	1	0	0	0	0	0	0	400	0	2	1	6.5	II-III	0	0	0	0	0	0	74	1	22
118	65	1		1	0	11426	37.1	1	0	0	0	0	0	0	400	400	1	0	12	II-III	1	0	0	0	0	1	8	1	4
119	53	0	O	1	0	3.2	52.6	1	0	0	0	0	0	0	300	0	1	0	2	II	0	0	0	0	0	0	74	0	74
120	43	0	B	1	0	1500	210	1	0	0	0	0	0	0	1000	1200	2	1	11	III	1	1	3	1	0	1	5	1	2
121	64	1	A	0	0	170	68	1	0	0	0	0	0	0	1000	800	1	0	4	II-III	1	0	0	0	0	0	74	0	74
122	53	0	B	0	0	4.9	39.6	1	0	0	0	0	0	0	400	1200	2	0	2	II	0	0	0	0	0	0	74	0	74
123	61	1	B	0	0	1.5	15.5	1	0	0	0	0	0	0	1500	1400	2	0	3	II-III	1	1	3	0	0	0	74	1	26
124	53	0	A	1	0	4103	29.9	0	1	0	0	0	0	1	400	0	1	0	7	II-III	1	1	2	0	0	1	7	1	3
125	68	0	A	1	0	7.1	68.8	1	1	0	0	0	1	1	3000	2000	1	0	15	II	0	0	0	0	0	1	37	1	28
126	48	0	O	0	0	9.8	27.3	1	0	0	0	0	0	0	400	0	1	0	2.5	II	1	0	0	0	0	0	73	0	73
127	53	0	B	1	0	3740	100.2	1	1	0	0	0	1	0	1000	800	2	1	10	III	0	1	2	0	0	1	40	1	12
128	41	0	O	1	0	62.6	8.4	1	0	0	0	0	0	0	1800	1800	2	1	8	II	1	0	0	0	0	1	17	1	9
129	51	0	O	1	0	8	18	1	0	0	0	0	0	0	400	0	1	0	2	I	0	0	0	0	0	0	73	0	73
130	44	0	O	1	0	60500	25.8	1	0	0	0	0	0	0	1500	1600	2	0	6	II	1	0	0	0	0	1	12	1	2
131	47	0	O	1	0	115.5	13.7	1	1	0	0	0	1	0	200	0	2	0	2	II-III	1	0	0	0	0	0	72	0	72
132	60	0	B	1	0	1.1	16.9	1	0	0	0	0	0	0	400	400	2	0	5	II	1	1	2	0	0	1	65	1	19
133	64	0	B	1	0	660.2	39.6	1	0	0	0	0	0	0	200	0	2	0	1	II	1	1	1	0	0	1	30	1	21
134	48	0	O	1	0	2860	336.6	1	0	0	0	0	0	0	200	0	1	0	6	III	0	0	0	0	0	1	11	1	5
135	51	0	O	1	0	120.8	29.5	0	0	0	0	0	0	0	1500	2000	2	0	8	III	0	0	0	0	0	1	2	1	1
136	39	0	B	1	0	46.9	39.8	0	0	0	0	0	0	0	800	0	1	0	10	II	1	0	0	0	0	0	72	0	72
137	63	1	A	1	0	10517	25.6	1	1	1	1	0	0	0	1500	1000	1	0	13	III	1	1	2	0	0	1	8	1	2
138	42	0	O	1	0	1652	22.7	0	0	0	0	0	0	0	200	0	1	0	10	II-III	1	1	2	0	0	1	10	1	5
139	51	0	O	1	0	4.8	16	1	0	0	0	0	0	0	800	800	1	0	12	II	0	1	1	0	0	1	30	1	6
140	58	1	A	1	0	1.9	14.1	1	0	0	0	0	0	0	500	600	1	0	3	II	0	0	0	0	0	0	72	0	72
141	66	0	B	1	0	16.5	42.2	1	0	0	0	0	0	0	300	0	1	0	3.5	II	0	0	0	0	0	0	72	0	72
142	58	0	AB	1	0	37594	2492	1	0	0	0	0	0	0	400	800	1	0	7.5	II-III	0	0	0	1	0	1	60	1	17
143	51	0	O	1	0	60500	233.9	0	0	0	0	0	0	0	400	0	2	0	6	III	1	1	3	1	0	1	23	1	5
144	55	0	B	1	0	1446	66.2	1	0	0	0	0	0	0	800	1200	2	0	3.5	II	1	0	0	1	0	1	23	1	8
145	48	0	A	1	0	9.3	17.6	1	1	1	0	1	0	0	500	0	2	1	6	I-II	0	0	0	0	0	0	71	0	71
146	53	0	O	1	0	5.5	321.8	0	1	0	0	0	1	0	800	1000	1	0	3.5	II	0	0	0	1	0	0	71	0	71
147	31	0	A	1	0	2.7	32.2	1	1	1	1	0	1	0	800	800	2	0	6	II-III	0	0	0	1	0	1	57	1	21
148	59	0	O	1	0	532.1	33.6	1	0	0	0	0	0	0	200	0	2	0	3.5	II	1	1	2	0	0	1	36	1	8
149	58	0	O	1	0	8	29	1	0	0	0	0	0	0	600	0	1	0	4	I	0	0	0	0	0	0	71	0	71
150	53	0	B	1	0	10.6	62	1	1	0	0	0	1	0	1600	2200	2	0	8	II-III	1	1	3	0	0	0	71	0	71
151	51	0	B	1	0	15.9	19.2	1	1	1	0	1	0	0	600	0	2	0	2.5	II	1	0	0	0	0	0	71	0	71
152	57	0	A	1	0	20.2	16.5	1	1	1	0	1	0	0	700	0	1	0	1	II	0	0	0	0	0	0	71	0	71
153	38	0	A	1	0	230	210	1	1	0	0	0	1	0	300	0	2	0	6	II	1	0	0	0	0	1	22	1	6
154	40	0	A	1	0	11.5	23.2	1	0	0	0	0	0	0	600	0	1	0	12	II	1	1	3	0	0	0	70	1	13
155	32	0	O	1	0	3158	42.6	1	1	1	1	0	0	0	300	0	1	0	6.5	II	0	0	0	0	0	0	70	0	70
156	31	0	B	1	0	25094	104	1	0	0	0	0	0	0	200	0	2	0	1.5	III	1	0	0	1	0	0	70	0	70
157	63	0	B	1	0	296.5	60.3	1	0	0	0	0	0	0	300	0	1	0	2.5	II	0	0	0	0	0	0	69	0	69
158	64	0	O	1	0	3.5	44.8	1	0	0	0	0	0	0	400	0	1	0	3	II	0	0	0	0	0	0	69	0	69
159	31	0	A	1	0	13	5	1	0	0	0	0	0	0	500	0	2	0	2.2	I-II	0	0	0	0	0	1	9	1	2
160	38	0	B	1	0	40522	51.4	1	0	0	0	0	0	0	200	0	2	1	17	II	1	0	0	0	0	1	9	1	2
161	51	0	O	1	0	60500	25.3	1	0	0	0	0	0	0	200	0	1	0	15	II-III	1	1	3	0	1	1	33	1	4
162	44	0	O	1	0	170	28.2	1	1	0	0	0	1	0	200	0	2	0	3	III	0	0	0	0	0	1	21	1	9
163	54	0	O	1	0	865	1.7	1	0	0	0	0	0	0	200	0	1	0	1	II	0	0	0	0	0	0	69	0	69
164	53	0	B	0	0	3.8	908.2	1	0	0	0	0	0	0	400	600	1	0	1.5	II	0	0	0	0	0	0	69	0	69
165	46	0	AB	1	0	5.9	39.9	1	0	0	0	0	0	0	300	400	1	0	3.5	II	0	0	0	0	0	0	68	0	68
166	55	0	A	1	0	3537	31.1	1	0	0	0	0	0	0	400	0	1	0	3.5	II	0	0	0	0	0	0	68	0	68
167	43	0	A	1	0	329	133.9	1	0	0	0	0	0	0	600	800	1	0	14	II-III	0	1	2	0	1	1	9	1	5
168	54	0	A	1	0	2.1	11.7	1	0	0	0	0	0	0	500	0	1	0	4	II	0	0	0	0	0	0	68	0	68
169	60	0	O	1	0	6.3	76.5	1	0	0	0	0	0	0	500	0	2	0	7	II	0	0	0	0	0	0	68	0	68
170	65	0	B	1	0	1.6	11.5	1	1	0	0	0	0	1	500	0	2	0	4	II	0	0	0	0	0	0	68	0	68
171	75	0	AB	0	0	1189	0.6	1	1	1	1	0	0	0	300	0	2	1	3	II-III	1	0	0	0	0	0	68	0	68
172	59	0	O	1	0	232.4	96.5	1	1	1	0	1	0	0	300	0	2	0	1.2	II	0	0	0	0	0	1	25	1	19
173	51	0	B	1	0	12	10	1	0	0	0	0	0	0	800	800	2	0	4	II	1	1	3	0	0	1	21	1	17
174	60	0	A	1	0	28.6	10.4	1	0	0	0	0	0	0	200	0	2	0	6	II-III	0	0	0	0	0	0	67	0	67
175	64	1	A	1	0	55	58	1	0	0	0	0	0	0	400	0	1	0	6	II-III	0	0	0	0	0	1	43	1	7
176	54	0	A	1	0	20.1	0.6	1	0	0	0	0	0	0	400	0	1	0	4	II	0	0	0	0	0	0	66	0	66
177	50	0	O	1	0	55.7	17	1	0	0	0	0	0	0	300	0	2	0	7.5	III	0	0	0	0	0	1	19	1	4
178	60	0	A	1	0	14.2	60.1	1	0	0	0	0	0	0	400	0	1	0	2.5	II	0	0	0	0	0	0	66	0	66
179	46	0	A	0	0	3327	54.8	1	0	0	0	0	0	0	1000	1600	1	0	2.5	II-III	0	0	0	0	0	0	66	1	19
180	60	0	O	1	0	8	26	1	1	0	0	0	1	0	500	0	2	0	3	II	1	0	0	0	0	1	53	1	34
181	50	0	O	1	0	76.4	21.9	1	1	0	0	0	1	0	200	0	1	0	6.5	III	0	1	1	0	0	0	66	0	66
182	39	0	A	1	0	15125	17.1	1	0	0	0	0	0	0	500	400	2	0	2	II-III	1	1	3	0	0	0	66	0	66
183	50	0	B	1	0	7425	6.8	1	0	0	0	0	0	0	2000	1400	2	1	3.5	II	1	0	0	0	0	1	30	1	23
184	54	0	A	1	0	2.5	9.9	1	0	0	0	0	0	0	200	0	1	0	1.8	II	0	0	0	0	0	0	66	0	66
185	50	0	O	1	0	60500	7.4	0	0	0	0	0	0	0	800	0	2	0	7.5	III	0	1	2	0	0	1	8	1	2
186	54	0	B	1	0	16.3	44.9	1	1	1	0	1	0	0	800	1200	1	0	2	II	0	0	0	0	0	0	66	0	66
187	61	0	O	1	0	4.8	0.8	1	1	1	1	0	1	0	400	800	1	0	4	III	0	0	0	0	0	1	20	1	12
188	54	1	AB	1	0	5	18	1	0	0	0	0	0	0	500	0	1	0	1.5	II	0	0	0	0	0	0	65	0	65
189	62	0	B	1	0	2284	17.6	1	0	0	0	0	0	0	500	0	1	0	4.5	III	0	0	0	0	0	0	65	0	65
190	42	1	AB	1	0	15.7	23.6	1	1	1	1	0	0	0	400	1000	2	0	3.5	II	0	0	0	0	0	0	65	1	12
191	43	1	O	1	0	5.3	42.4	1	1	1	1	0	0	0	100	0	1	0	2	II	0	0	0	0	0	0	65	0	65
192	44	0	B	1	0	4788	1.1	1	0	0	0	0	0	0	300	0	1	0	6	III	1	0	0	0	0	0	65	0	65
193	51	0	B	1	0	36.7	10.8	1	0	0	0	0	0	0	1000	800	1	0	2	II	0	0	0	0	0	0	65	0	65
194	34	0	A	1	0	4.8	230.7	1	1	0	0	0	1	0	10000	9600	2	1	4.5	II	1	0	0	0	0	1	24	1	8
195	41	0	B	1	0	7.9	22.6	0	1	0	0	0	1	0	200	0	2	0	3	II	0	0	0	0	0	0	64	0	64
196	56	0	B	1	0	1873	235.3	1	0	0	0	0	0	0	200	0	2	0	4.5	II	0	0	0	0	0	1	18	1	10
197	55	1	AB	1	0	21503	18.5	1	0	1	0	1	1	1	200	0	2	0	6	III	0	0	0	0	0	0	64	0	64
198	54	0	A	1	0	3.1	11.5	1	1	0	0	0	0	0	500	0	1	0	6	III	0	0	0	0	0	0	64	1	41
199	40	0	A	1	0	697	13.8	1	0	0	0	0	0	0	400	0	1	0	2.5	II	0	0	0	0	0	0	64	0	64
200	54	0	B	1	0	4.1	0.8	1	0	0	0	0	0	0	1600	1600	1	0	4	II	0	0	0	0	0	0	64	0	64
201	55	0	B	1	0	3.1	8.4	1	1	0	0	0	1	0	4000	5000	1	0	4	II-III	0	0	0	0	0	0	64	0	64
202	57	0	A	1	0	917.7	570.4	1	1	0	0	0	1	1	500	800	1	0	3	II	0	1	3	0	0	1	28	1	5
203	54	0	B	1	0	17.5	46	1	0	0	0	0	0	0	500	600	2	1	4	II	0	0	0	0	0	0	64	0	64
204	41	1	A	1	0	36.2	11.8	1	0	0	0	0	0	0	800	0	1	0	2.5	II-III	0	0	0	0	0	0	63	0	63
205	56	0	O	1	0	388.9	26.3	1	1	0	0	0	0	1	600	0	1	0	5	II	0	0	0	0	0	1	27	1	4
206	47	0	B	1	1	4	5	1	0	0	0	0	0	0	400	0	1	0	1.8	I-II	0	0	0	0	0	0	63	0	63
207	30	0	O	1	0	1900	761.5	0	1	0	0	0	1	0	400	0	1	0	5	II	0	0	0	1	0	0	63	0	63
208	54	0	B	1	0	5.6	86.6	1	0	0	0	0	0	0	1000	800	1	0	1.2	II	0	0	0	0	0	0	63	0	63
209	58	0	O	1	0	1831	14.1	1	1	0	0	0	1	0	300	0	2	0	2	III	0	0	0	0	0	0	63	0	63
210	63	0	A	0	0	110.8	38.8	1	1	1	1	0	0	0	800	1800	2	1	5	II	0	0	0	0	0	0	63	1	17
211	44	0	O	1	0	11.2	37	1	0	0	0	0	0	0	300	0	1	0	15	II	1	0	0	0	0	0	63	0	63
212	55	0	A	1	0	13.7	28.6	1	0	0	0	0	0	0	800	800	2	0	2.5	II	0	0	0	0	0	0	63	0	63
213	55	0	O	1	0	2.4	9.9	1	0	0	0	0	0	0	600	800	1	0	2	II	0	0	0	0	0	0	63	0	63
214	36	0	O	1	0	6848	14.6	1	0	0	0	0	0	0	500	0	2	1	9.5	III	1	1	3	0	0	1	11	1	4
215	57	1	A	1	0	46524	32	1	0	0	0	0	0	0	300	0	1	0	7.5	II	0	0	0	0	0	0	62	0	62
216	37	0	B	1	0	9.4	17.4	0	1	1	1	0	0	0	400	800	1	0	0.3	II	0	0	0	0	0	0	62	0	62
217	50	0	O	1	0	298.6	39.2	1	1	1	0	1	0	0	400	0	1	0	4	II	0	0	0	0	0	0	62	0	62
218	51	0	B	1	0	2744	67.6	1	1	1	1	0	0	0	2000	3200	2	0	1.5	III	0	0	0	0	0	1	6	1	3
219	43	0	A	1	0	6	14	1	0	0	0	0	0	0	800	0	2	0	4.5	II	0	0	0	0	0	0	62	0	62
220	66	0	O	1	0	640.1	10.9	1	0	0	0	0	0	0	500	800	2	1	13	II	0	1	3	0	0	1	48	1	3
221	43	0	B	1	0	2.1	15.7	1	0	0	0	0	0	0	200	0	1	0	2	I-II	0	0	0	0	0	0	62	0	62
222	60	0	A	0	0	30.6	20	1	0	0	0	0	0	0	500	800	2	0	4	II-III	1	1	3	0	0	1	5	1	2
223	42	0	A	1	0	156.6	12	1	0	0	0	0	0	0	800	800	1	0	4.5	II	0	0	0	0	0	0	62	0	62
224	51	0	B	1	0	80.6	36.5	1	0	0	0	0	0	0	300	0	1	0	4	II-III	1	0	0	0	0	0	62	0	62
225	52	0	O	1	0	3.4	17.1	1	0	0	0	0	0	0	200	400	1	0	2.5	II	0	0	0	0	0	0	62	0	62
226	41	0	O	1	0	5.7	32.9	1	0	0	0	0	0	0	500	0	1	0	7	II	0	0	0	0	0	0	62	0	62
227	47	0	O	1	0	6.2	17.2	1	0	0	0	0	0	0	1500	1200	1	0	5	III	1	0	0	0	0	1	31	1	25
228	48	0	A	1	0	13.8	0.9	1	0	0	0	0	0	0	300	0	2	1	3.5	II	1	0	0	0	0	1	25	1	13
229	44	0	A	1	0	18053	15.9	1	0	0	0	0	0	0	1800	1800	2	1	5	II-III	1	0	0	0	0	1	17	1	6
230	65	1	O	1	0	67.6	84.9	0	0	0	0	0	0	0	1000	1600	2	0	11	II	0	0	0	0	0	1	12	1	6
231	39	0	AB	0	0	21.3	0.9	0	1	0	0	0	1	0	500	800	1	0	3	II	0	0	0	0	0	1	29	1	23
232	66	0	A	1	0	26.9	44.4	1	0	0	0	0	0	0	200	0	1	0	2.5	I	0	0	0	0	0	0	61	0	61
233	52	0	B	1	0	216.4	36.5	1	1	0	0	0	1	0	600	0	2	0	4.5	II	0	1	3	0	0	1	21	1	17
234	60	0	AB	0	0	11439	63.7	1	0	0	0	0	0	0	200	0	1	0	5	III	1	0	0	0	0	1	25	1	5
235	49	1	B	1	0	2863	9.1	1	0	0	0	0	0	0	1500	1400	1	0	6	II	0	1	2	0	0	1	25	1	13
236	67	0	AB	1	0	22	98.8	1	1	0	0	0	0	0	200	0	2	0	5	II	0	0	0	0	0	0	60	0	60
237	22	0	B	1	0	933	5.5	1	0	0	0	0	0	1	400	0	1	0	3	II	1	0	0	0	0	0	60	0	60
238	46	0	O	0	0	9.4	0.6	1	0	0	0	0	0	0	800	1000	2	0	5	II	0	1	2	1	0	1	26	1	12
239	37	0	B	1	0	24.5	9.1	1	0	0	0	0	0	0	500	0	1	0	7	II-III	0	1	2	0	0	0	60	0	60
240	43	0	O	1	0	60500	0.7	1	0	0	0	0	0	0	800	1000	2	0	10	II	1	1	2	0	1	1	7	1	3
241	51	1	AB	1	0	105.7	21.8	1	0	0	0	0	0	0	600	400	1	0	11	II	1	1	2	0	0	1	30	1	9
242	42	0	O	1	0	51.1	19.9	1	0	0	0	0	0	0	200	0	1	0	2.5	II	0	0	0	0	0	0	60	0	60
243	54	0	A	1	0	9	48	1	1	1	1	0	0	0	600	0	1	0	4	II	1	0	0	0	0	1	36	1	29
244	48	0	A	1	0	12.7	28	1	1	0	0	0	1	0	800	0	1	0	5	II-III	0	0	0	0	0	0	60	0	60
245	50	0	A	1	0	139	278	1	0	0	0	0	0	0	300	0	2	0	10	III	1	0	0	0	0	1	8	1	5
246	46	0	A	1	0	12386	173.7	1	1	0	0	0	0	1	400	0	2	0	5	II	1	1	1	0	0	1	36	1	10
247	50	0	A	0	1	2319	22.7	1	1	1	1	0	0	0	400	0	1	0	4	II-III	1	0	0	0	0	0	60	0	60
248	58	0	B	1	0	1.4	10.4	1	1	0	0	0	0	0	600	0	1	0	3.5	II	0	0	0	0	0	0	60	0	60
249	48	0	O	1	0	1210	43.7	1	1	1	1	0	1	0	800	800	2	1	11	III	1	0	0	0	0	1	23	1	6
250	54	0	B	0	0	27.8	81.4	1	0	0	0	0	0	0	600	800	2	0	2	II	1	1	2	0	0	0	59	0	59
251	64	0	A	1	0	78.8	910.8	1	0	0	0	0	0	0	1800	1200	2	1	4.5	II	0	0	0	0	0	0	59	0	59
252	61	0	B	1	0	21	9.5	1	0	0	0	0	0	0	500	0	1	0	5	II	1	0	0	0	0	0	59	0	59
253	50	0	A	1	0	12.3	9.8	1	1	1	1	0	0	1	500	800	2	0	3	II	0	0	0	0	0	0	59	0	59
254	67	0	B	1	0	14	53.9	1	0	0	0	0	0	0	800	1200	2	0	9	II	1	0	0	0	0	0	59	0	59
255	51	0	A	0	1	60500	222.7	1	0	0	0	0	0	0	500	0	2	1	12	III	1	0	0	1	0	1	8	1	3
256	47	0	AB	1	0	480	85.9	1	0	0	0	0	0	0	800	1200	1	0	2.5	II	0	0	0	0	0	0	59	0	59
257	49	0	B	1	0	123	34.7	1	0	0	0	0	0	0	500	0	2	0	3.5	III	0	0	0	0	0	1	30	1	22
258	56	0	O	1	0	389	24.9	1	0	0	0	0	0	0	300	0	2	1	6	II	1	0	0	0	0	1	14	1	9
259	50	0	A	1	0	1.7	122.8	1	0	0	0	0	0	0	400	0	1	0	1.5	III	1	0	0	1	0	0	59	0	59
260	59	0	A	1	0	2499	72.4	1	0	0	0	0	0	0	800	400	1	0	6	II-III	1	0	0	0	0	0	59	0	59
261	52	0	O	1	0	41.1	15.9	1	0	0	0	0	0	0	1000	0	2	0	8.5	II	1	0	0	0	1	0	59	1	56
262	42	0	B	1	0	2944	50.8	1	1	1	1	0	1	0	400	0	1	0	2	III	0	0	0	0	0	0	59	0	59
263	42	0	O	1	0	1337	29.1	1	0	0	0	0	0	0	500	0	1	0	9	III	1	1	2	0	0	1	24	1	4
264	66	0	A	1	0	2.3	12.1	1	1	1	1	0	1	0	400	0	2	0	1.8	II-III	1	0	0	0	0	1	26	1	19
265	56	0	A	1	0	60500	0.6	1	0	0	0	0	0	0	500	0	2	0	8	II	1	0	0	0	0	1	22	1	12
266	49	0	A	1	0	6.3	8.5	1	0	0	0	0	0	0	150	0	2	1	4.5	I-II	1	1	2	0	0	0	58	0	58
267	58	0	O	1	0	27.1	126.8	1	0	0	0	0	0	0	1500	1200	2	1	6	II	0	0	0	0	0	0	58	0	58
268	57	0	O	0	0	1355	8	0	1	1	1	0	1	1	800	1000	2	0	1	II	0	0	0	0	0	0	58	0	58
269	61	0	B	1	0	126.3	25	1	0	0	0	0	0	0	500	400	1	0	9	II	1	1	3	0	0	1	16	1	12
270	56	0	B	1	0	26.2	14	0	1	0	0	0	1	0	100	0	1	0	4	III	1	0	0	0	0	0	57	0	57
271	57	0	A	1	0	388.5	6.8	0	1	1	1	0	1	0	600	800	1	0	7.5	II-III	0	0	0	0	0	0	57	0	57
272	43	0	B	1	0	4	23.4	0	1	0	0	0	1	0	800	600	2	1	10	II-III	1	0	0	0	0	1	36	1	24
273	42	0	A	1	0	114.5	20.1	1	1	0	0	0	1	0	800	800	2	0	2	II	0	0	0	0	0	0	57	0	57
274	44	0	A	1	0	1011	60.4	1	0	0	0	0	0	0	500	0	2	0	2	III	0	0	0	0	0	0	57	0	57
275	55	0	O	1	0	311.3	52.9	1	1	1	0	0	0	0	800	0	1	0	3	II	1	0	0	0	0	0	57	0	57
276	55	0	B	1	0	81.3	25	1	1	0	0	0	0	1	400	600	2	0	1	II	1	0	0	0	0	0	56	0	56
277	48	0	B	0	0	1	24.1	1	0	0	0	0	0	0	500	0	1	0	2.5	II-III	1	0	0	0	0	0	56	0	56
278	67	0	A	1	0	60500	188.6	1	0	0	0	0	0	0	250	400	1	0	16	III	1	0	0	0	0	1	7	1	2
279	50	0	A	1	0	6.9	14.8	1	0	0	0	0	0	0	200	0	2	1	9	II	1	1	3	0	0	1	33	1	31
280	58	0	A	1	0	155.8	12.5	1	1	0	0	0	1	1	400	0	1	0	4	II-III	0	0	0	0	0	0	56	0	56
281	59	0	B	1	0	1267	38.6	1	0	0	0	0	0	0	500	800	2	0	7.5	II	1	1	2	0	0	1	4	1	3
282	36	1	O	1	0	0.7	0.7	1	0	0	0	0	0	0	600	800	1	0	20	II	0	0	0	0	0	0	56	0	56
283	55	0	AB	1	0	4.2	28.3	1	0	0	0	0	0	0	1000	1600	2	1	5	II	1	0	0	0	0	0	56	0	56
284	61	0	O	1	0	3.3	129.7	1	0	0	0	0	0	0	1000	1600	1	0	13	III	1	1	2	1	0	1	12	1	4
285	71	1	A	1	0	471.9	32.7	1	0	0	0	0	0	0	800	1200	1	0	2.5	II-III	0	0	0	0	0	0	56	0	56
286	55	0	O	1	0	60500	127.2	1	0	0	0	0	0	0	800	800	1	1	20	III	1	1	2	1	0	1	14	1	1
287	55	0	A	1	0	5.2	28.2	0	0	0	0	0	0	0	1200	800	1	0	15	II	0	0	0	0	0	1	14	1	11
288	58	0	A	0	0	0.8	10.5	1	0	0	0	0	0	0	400	0	1	0	3	II	0	0	0	0	0	0	56	0	56
289	61	0	A	1	0	97.5	30.5	1	0	0	0	0	0	0	300	0	2	0	4	II	0	0	0	0	0	0	56	0	56
290	48	0	B	1	0	176.2	5.9	1	1	1	1	0	0	0	300	0	2	1	8	III	1	0	0	0	0	1	31	1	22
291	59	0	O	1	0	21.2	40.9	1	0	0	0	0	0	0	300	0	1	0	12	II	0	1	2	0	0	1	20	1	17
292	56	1	O	1	0	8.9	13.6	0	1	1	1	0	0	0	800	0	1	0	2	II	0	0	0	0	0	0	55	0	55
293	54	0	B	1	0	599.7	28.5	1	1	0	0	0	1	0	400	0	1	0	14	II	1	1	1	0	0	1	21	1	7
294	53	0	B	1	0	6.7	31.5	1	0	0	0	0	0	0	500	0	2	0	2	II	0	0	0	0	0	0	55	0	55
295	39	0	A	1	0	18.6	11.1	1	1	0	0	0	1	0	1200	1000	1	0	12	II	0	0	0	0	0	1	28	1	16
296	53	0	O	1	0	85.1	1.7	1	1	0	0	0	1	0	400	0	2	0	1.2	II	0	0	0	0	0	0	55	0	55
297	51	0	B	1	0	60500	87.5	0	0	0	0	0	0	0	200	0	1	1	20	II	1	1	2	0	0	1	5	1	2
298	52	1	AB	1	0	35535	3	1	0	0	0	0	0	0	500	1000	1	0	8	II	1	1	2	0	0	1	17	1	12
299	39	0	O	1	0	27363	37.6	1	0	0	0	0	0	0	600	0	2	1	13	III	1	1	2	0	0	1	9	1	3
300	58	0	A	1	0	1731	180.1	0	0	0	0	0	0	0	500	0	2	1	11	III	1	1	3	1	0	1	6	1	2
301	55	0	A	1	0	1.5	11.9	1	0	0	0	0	0	0	800	0	2	1	15	III	1	0	0	0	0	1	3	1	2
302	63	0	B	1	0	2.8	15.9	1	0	0	0	0	0	0	500	0	1	0	4	III	1	0	0	0	0	0	54	0	54
303	48	0	B	1	0	1.4	133.5	1	1	0	0	0	1	0	800	0	1	0	13	IV	1	0	0	0	0	1	6	1	4
304	46	0	O	1	0	51.9	22.9	1	0	0	0	0	0	0	400	0	2	1	9	II	1	0	0	0	0	1	24	1	9
305	65	0	B	1	0	9414	48.6	1	0	0	0	0	0	0	400	0	1	0	12	III	1	1	2	0	0	1	8	1	2
306	68	0	A	1	0	17430	21	1	0	0	0	0	0	0	400	0	1	0	6.5	II	1	1	3	0	1	1	15	1	2
307	46	0	B	1	0	127	18.7	1	1	0	0	0	1	0	1000	1200	2	0	2.5	II-III	0	0	0	0	0	1	18	1	10
308	65	0	A	1	0	106	13.2	1	1	1	1	0	0	0	2000	1600	2	0	1	II-III	0	0	0	0	0	1	37	1	17
309	64	0	B	1	0	156	8.9	1	1	1	0	0	0	0	800	1200	1	0	1.5	II-III	1	0	0	0	0	0	53	0	53
310	32	0	B	1	0	146.8	1.8	1	0	0	0	0	0	0	500	0	1	0	3	II	0	0	0	0	0	0	53	0	53
311	39	0	A	0	0	97.2	1.8	1	1	0	0	0	1	0	800	800	2	1	16	III	1	0	0	0	0	1	23	1	14
312	47	0	AB	0	0	36477	62.1	1	0	0	0	0	0	0	2000	2800	2	1	7	II	1	1	3	0	0	1	36	1	8
313	40	0	B	1	0	251.8	18.7	1	1	0	0	0	1	0	500	0	1	0	6	III	1	0	0	0	0	1	16	1	4
314	60	0	B	1	0	2151	64.7	1	1	1	1	0	0	1	600	800	2	1	6.5	III	1	1	3	0	0	1	24	1	11
315	69	0	B	1	0	464.3	13.3	1	1	1	1	0	0	0	5000	5600	1	0	8	II	1	0	0	0	0	0	52	0	52
316	62	0	O	1	0	3.7	16.6	1	0	0	0	0	0	0	500	0	2	0	2	III	1	0	0	0	0	1	27	1	11
317	66	0	A	1	0	6.8	35	1	0	0	0	0	0	0	200	0	1	0	8	II	0	0	0	0	0	0	52	0	52
318	42	0	A	1	0	2.2	36.1	1	0	0	0	0	0	0	500	0	1	0	3	II	0	0	0	0	0	0	52	0	52
319	60	0	B	1	0	30.4	11.8	1	1	1	1	0	0	0	300	0	1	0	3.5	II	1	1	1	0	0	1	31	1	19
320	64	0	B	0	0	1.5	22.3	1	0	0	0	0	0	0	500	1800	1	0	3.5	II	0	0	0	0	0	0	52	0	52
321	48	0	B	1	0	775.4	2.7	1	0	0	0	0	0	0	1000	800	1	0	6	II	1	1	3	1	0	1	4	1	3
322	52	0	O	1	0	107.1	55.2	1	1	0	0	0	0	1	1500	1600	1	0	16	II	0	0	0	0	0	1	40	1	25
323	26	0	B	1	0	275924	1.8	1	0	0	0	0	0	0	100	0	1	0	14	II	1	0	0	0	0	1	12	1	9
324	66	0	O	1	0	6.4	53.6	1	1	0	0	0	0	1	800	600	2	1	16	II	1	0	0	0	0	1	9	1	5
325	53	0	O	1	0	1197	66.1	1	0	0	0	0	0	0	400	0	1	0	3.2	II-III	1	0	0	0	0	0	51	0	51
326	63	0	O	1	0	40.8	1964	1	0	0	0	0	0	0	600	800	1	0	1.8	II	0	0	0	0	0	0	51	0	51
327	55	0	A	1	0	81.6	36.6	1	0	0	0	0	0	0	500	0	2	1	24	II-III	1	0	0	0	0	0	51	0	51
328	54	0	A	1	0	20.9	7.1	1	0	0	0	0	0	0	100	0	2	1	3	II-III	0	0	0	0	0	1	27	1	13
329	46	0	O	1	0	15255	34.1	1	0	0	0	0	0	0	100	0	1	0	3	II-III	1	0	0	0	0	0	51	0	51
330	55	0	B	0	0	1.8	11.3	1	1	1	1	0	1	1	800	800	2	0	2.8	II	0	0	0	0	0	0	50	1	34
331	41	0	A	1	0	257456	18.3	1	1	1	1	0	0	1	1500	1800	2	0	3	II	1	0	0	0	0	1	16	1	4
332	62	1	O	1	0	4	18.5	1	1	1	0	1	1	1	2000	2800	2	0	1.5	II	1	0	0	0	0	0	50	0	50
333	78	1	A	1	0	696.8	27.1	1	0	0	0	0	0	0	100	0	1	0	10	II-III	1	0	0	0	0	0	50	0	50
334	74	0	A	0	1	3.7	14.3	1	0	0	0	0	0	0	1200	2000	1	0	3	II	0	0	0	0	0	0	50	0	50
335	35	0	A	1	0	4166	14.2	1	0	0	0	0	0	0	500	0	2	1	14	II-III	0	0	0	0	0	1	8	1	4
336	63	0	B	1	0	1.9	10.2	1	1	1	1	0	1	0	1000	3000	1	0	6	II	1	0	0	0	0	0	50	0	50
337	52	0	A	1	0	5.1	58.3	1	1	1	1	0	1	0	400	0	2	0	0.8	II	0	0	0	0	0	1	46	1	30
338	53	0	B	1	0	1.7	6.3	1	1	0	0	0	1	0	800	800	2	0	2.5	II	1	0	0	0	0	0	50	0	50
339	55	0	A	1	0	6.8	15	1	0	0	0	0	0	0	600	600	2	1	5	III	1	1	3	0	0	1	34	1	15
340	69	0	O	1	0	5.3	12.6	0	0	0	0	0	0	0	200	0	1	0	2	II	1	0	0	0	0	0	49	0	49
341	46	0	O	1	0	2.5	12.8	1	0	0	0	0	0	0	1000	1000	2	0	1.2	II	0	0	0	0	0	0	49	0	49
342	48	0	O	1	0	2.6	19.5	1	0	0	0	0	0	0	800	0	2	0	1	II	1	1	3	0	0	1	23	1	4
343	56	0	O	1	0	14	12	1	1	1	1	0	1	0	1500	800	1	0	4	II	0	0	0	0	0	1	24	1	8
344	40	0	A	1	0	10	8	1	0	0	0	0	0	0	800	1800	1	0	1.5	I-II	0	0	0	0	0	0	49	0	49
345	36	0	B	1	0	3.9	6.4	1	1	0	0	0	0	1	200	0	2	0	1.2	II	0	0	0	0	0	1	48	1	32
346	52	0	O	1	0	77.5	22.7	1	1	0	0	0	1	0	300	0	1	0	1.5	III	1	0	0	0	0	0	48	0	48
347	56	0	AB	1	0	38	0.6	1	0	0	0	0	0	0	1000	1600	2	0	2	II	0	0	0	0	0	0	48	0	48
348	70	1	AB	1	0	21.5	6.2	1	1	1	1	0	1	0	300	0	1	0	1	II	0	0	0	0	0	0	48	0	48
349	50	0	A	1	0	208.1	141	1	0	0	0	0	0	0	1000	800	2	1	1	II	1	1	2	0	0	1	12	1	6
350	42	0	B	1	0	2	47.6	1	0	0	0	0	0	0	400	0	1	0	2.5	II	1	0	0	0	0	0	48	0	48
351	40	0	B	1	0	9.8	10	1	1	1	0	0	0	0	1200	800	2	0	2.5	II	0	0	0	0	0	1	15	1	8
352	56	0	A	1	0	42	36	1	0	0	0	0	0	0	500	0	2	0	4	II-III	0	0	0	0	0	0	48	0	48
353	71	0	O	1	0	141	66.5	1	0	0	0	0	0	0	200	0	2	1	3.5	II	1	0	0	0	0	0	48	1	22
354	50	1	A	1	0	25832	207	1	0	0	0	0	0	0	2000	2000	2	1	15	II-III	1	1	3	0	0	1	9	1	6
355	41	0	O	1	0	11355	451.9	1	0	0	0	0	0	0	300	0	1	0	3	III	1	0	0	1	0	1	6	1	3
356	32	0	O	1	0	10.2	10.3	0	0	0	0	0	0	0	400	0	2	0	4	II	0	0	0	0	1	1	41	1	21
