# Supplementary material for: Development of a deep learning model for predicting recurrence of hepatocellular carcinoma after liver transplantation
Source: Front Med (Lausanne). 2024 Jun 11;11:1373005. doi: 10.3389/fmed.2024.1373005 (PMC11196752; doi:10.3389/fmed.2024.1373005)
Supplement: Supplementary file 1 [file Data_Sheet_1.ZIP › Raw data/source data and codes/codes/tabnet/data/TOTAL-HCC-LT.csv]

id	age	gender	blood type	HBV infection	HCV infection	AFP	CA199	cirrhosis	operation history	laparotomy	spleenectomy	blood loss	blood transfusion	survive	hcc
1	52	1	O	0	0	5.09	36.2	1	1	0	0	1200	1800	0	0
2	58	0	B	0	0	2.74	47.9	1	1	0	0	800	2400	0	0
3	59	0	O	0	0	1.82	17.2	1	0	0	0	500	0	0	0
4	51	1	B	0	0	40.73	178	1	0	0	0	2400	5900	0	0
5	50	1	B	0	0	3.98	10.7	1	0	0	1	500	1000	0	0
6	53	1	AB	0	0	2.06	17	0	1	0	0	400	1200	0	0
7	50	0	B	1	0	197	690	1	0	0	0	600	1800	0	0
8	63	0	AB	0	0	1.37	34.9	1	0	0	0	500	0	0	0
9	55	1	A	0	0	1.73	20.4	1	1	0	0	2000	3200	0	0
10	67	1	A	1	0	1.04	9.44	1	0	0	0	600	1600	0	0
11	61	0	AB	1	0	306	32.9	1	0	0	0	300	0	0	0
12	54	1	O	0	0	162	5899	1	0	0	0	1200	600	0	0
13	40	1	B	0	0	25.8	24	1	0	0	0	500	800	0	0
14	48	1	B	0	0	2.76	50.2	1	0	0	0	1000	900	0	0
15	48	0	B	0	0	8.9	55.37	1	0	0	0	1500	4000	0	0
16	63	1	AB	1	0	0.91	48.4	1	0	0	0	1600	2800	0	0
17	31	1	A	0	0	228	28.85	0	1	1	0	1000	3000	0	0
18	63	1	A	0	0	6.37	19.26	1	0	0	0	2000	3400	0	0
19	49	0	AB	1	0	10.6	22.4	1	0	0	0	600	1600	0	0
20	62	0	O	0	0	36.4	24.6	1	0	0	0	600	1400	0	0
21	52	0	A	1	0	3.26	25.5	1	0	0	0	600	1200	0	0
22	61	0	B	0	0	3.3	24	1	1	1	0	800	1600	0	0
23	52	0	O	1	0	174	236	1	0	0	0	1000	600	0	0
24	58	1	AB	1	0	4.41	15.68	1	1	0	0	800	1600	0	0
25	61	1	O	1	0	6.47	76.91	1	0	0	0	500	400	0	0
26	40	1	A	0	0	52.4	149	1	0	0	0	3000	4600	0	0
27	68	0	A	0	0	1.57	79.5	1	0	0	0	3500	5000	0	0
28	44	1	B	0	0	2.8	2.72	1	1	1	0	1200	1400	0	0
29	52	1	A	0	0	2.62	32.48	1	0	0	0	800	1400	0	0
30	55	1	A	0	0	4.45	24	1	1	0	0	400	0	0	0
31	42	0	A	1	0	2.24	6.27	1	0	0	0	200	0	0	0
32	27	0	AB	0	1	6.36	15.5	1	1	0	0	400	1800	0	0
33	47	1	O	0	0	13.8	0.6	1	1	0	0	800	1400	0	0
34	33	0	B	0	0	0.83	11.19	1	1	0	0	800	2400	0	0
35	35	1	O	1	0	2.58	24	1	1	0	0	400	1400	0	0
36	50	0	B	1	0	1.86	11.9	1	1	1	0	2500	4200	0	0
37	50	0	A	1	0	1.61	14	1	1	1	1	1500	2000	0	0
38	61	0	B	1	0	4.3	100	1	0	0	0	1500	4600	0	0
39	44	0	A	1	0	10.02	61.97	1	1	0	0	1600	2800	0	0
40	49	0	B	1	0	2.9	10.96	1	0	0	0	300	0	0	0
41	42	0	AB	0	0	17.03	16.4	1	0	0	0	500	1200	0	0
42	64	1	O	1	0	4.5	11.3	1	0	0	0	800	800	0	0
43	61	1	AB	0	0	2.57	40.7	1	0	0	0	500	0	0	0
44	24	1	O	0	0	2.13	3.1	1	1	1	1	800	1400	0	0
45	57	0	A	0	0	4.15	10.7	1	0	0	0	2000	2800	0	0
46	39	0	AB	1	0	2.87	17.9	1	0	0	0	1000	2600	0	0
47	63	0	O	0	0	1.81	8.46	1	0	0	0	1200	1800	0	0
48	65	1	A	0	0	2.97	35.9	1	0	0	0	200	0	0	0
49	33	0	O	0	0	87.6	112	1	0	0	0	1000	2600	0	0
50	50	0	O	1	0	1.77	100	1	0	0	0	1500	4800	0	0
51	35	0	A	1	0	2.3	15.6	1	0	0	0	600	2200	0	0
52	44	0	A	1	0	21.6	62.8	1	0	0	0	500	0	0	0
53	53	1	A	1	0	1.81	14.4	1	0	0	0	400	600	0	0
54	46	1	O	1	0	3.97	32.5	1	1	0	0	600	2400	0	0
55	51	0	O	1	0	1.66	14.6	1	1	0	0	1000	4000	0	0
56	52	1	O	0	0	1.39	26.6	1	1	0	0	400	400	0	0
57	47	0	A	1	0	11.4	16.3	1	0	0	0	800	1600	0	0
58	20	1	AB	0	0	8.16	524	1	0	0	0	1000	2400	0	0
59	34	0	O	1	0	5.7	36.7	1	0	0	0	1500	2000	0	0
60	60	0	B	1	0	2.03	9.95	1	1	1	1	600	1800	0	0
61	54	0	B	0	0	5.67	2.12	1	1	0	0	400	1600	0	0
62	42	0	A	1	0	3.21	38.2	1	1	1	1	2500	4200	0	0
63	60	1	B	1	0	1.97	41.2	1	1	1	1	1200	1200	0	0
64	45	0	A	1	0	42.2	417	0	0	0	0	400	0	0	0
65	67	1	A	1	0	1.19	21.3	1	0	0	0	500	1200	0	0
66	35	0	A	1	0	5.02	21.21	1	0	0	0	300	0	0	0
67	53	1	O	0	0	2.92	36.5	1	1	0	0	400	0	0	0
68	52	0	B	1	0	2.4	50.4	1	1	1	0	2000	4600	0	0
69	42	0	O	1	0	1.99	2.12	1	1	0	0	300	0	0	0
70	68	0	B	1	0	2.96	12.6	1	1	0	0	600	1400	0	0
71	58	0	O	1	0	12.8	42.7	1	0	0	0	800	1400	0	0
72	37	0	A	1	0	2.96	17.4	1	0	0	0	1000	1800	0	0
73	34	0	A	0	0	2.35	4.96	1	0	0	0	600	1000	0	0
74	71	0	B	0	0	3.5	18.5	1	1	0	0	1000	2600	0	0
75	50	1	B	0	0	1.76	54.2	1	0	0	0	1000	2000	0	0
76	54	0	B	1	0	2.2	2.5	1	1	1	0	200	5200	0	0
77	34	0	B	1	0	80.1	272	1	0	0	0	600	1200	0	0
78	43	1	B	0	0	2.06	13.6	1	1	1	1	3500	6400	0	0
79	49	0	B	1	0	3.58	154	1	0	0	0	800	1800	0	0
80	50	0	A	0	0	11.4	2.78	1	0	0	0	1500	3800	0	0
81	43	0	A	1	0	1.9	5.45	1	1	1	0	400	0	0	0
82	32	0	B	1	0	3.74	17.2	1	0	0	0	400	0	0	0
83	67	0	A	0	0	3.23	29	1	1	1	0	600	2000	0	0
84	50	1	B	1	0	2.88	11	1	1	1	0	1000	600	0	0
85	64	0	B	0	0	36.2	206	1	1	1	0	600	2400	0	0
86	32	1	B	1	0	4.66	19.9	1	0	0	0	2000	6600	0	0
87	65	0	O	0	0	4.51	56.2	1	0	0	0	1000	3000	0	0
88	69	0	B	0	0	1.66	14.7	1	1	0	0	600	1200	0	0
89	49	0	A	0	0	2.57	290	1	0	0	0	500	2600	0	0
90	51	1	B	0	0	36.6	72	1	0	0	0	500	1800	0	0
91	43	0	AB	0	0	4.41	237	1	0	0	0	5000	6600	0	0
92	43	1	B	0	0	4.24	20.9	1	0	0	0	1000	3200	0	0
93	54	1	O	1	0	1.48	17.2	1	1	0	0	1200	1800	0	0
94	29	0	A	1	0	3.82	2.86	1	0	0	0	1500	6100	0	0
95	44	0	AB	1	0	2.98	29.1	1	1	1	1	6000	9400	0	0
96	37	1	O	0	0	1.88	18.8	1	1	1	1	800	2400	0	0
97	18	0	A	0	0	2.88	17.7	0	0	0	0	600	1200	0	0
98	41	0	AB	1	0	13.5	54.9	1	0	0	0	600	1200	0	0
99	53	0	B	1	0	1.01	18.2	1	1	0	0	800	800	0	0
100	29	1	A	0	0	176	704	0	0	0	0	400	800	0	0
101	27	1	O	0	0	4.11	11	1	1	1	0	800	3200	0	0
102	62	0	A	1	0	86.2	379	1	0	0	0	1000	1600	0	0
103	65	1	B	1	0	13.5	67.3	1	0	0	0	2000	2800	0	0
104	56	0	B	1	0	6.5	25.4	1	0	0	0	400	0	0	0
105	35	0	B	1	0	6.4	82.7	1	0	0	0	1000	2000	0	0
106	56	1	A	0	0	4.7	16.8	1	0	0	0	1000	1400	0	0
107	42	1	O	0	0	7.5	19.5	1	0	0	0	1000	2400	0	0
108	43	0	AB	1	0	1.6	9.2	1	0	0	0	400	1200	0	0
109	57	0	A	1	0	10.1	167	1	0	0	0	2000	2400	0	0
110	48	0	B	0	0	1.6	6.5	1	0	0	0	300	2000	0	0
111	64	1	O	0	0	1.7	24.5	1	0	0	0	200	0	0	0
112	54	0	B	0	1	4.5	15.6	1	0	0	0	1500	2000	0	0
113	53	1	B	1	0	2.5	7	1	0	0	0	300	600	0	0
114	53	0	A	1	0	7.8	34.2	1	0	0	0	400	1200	0	0
115	66	1	B	0	0	2.3	26.8	1	0	0	0	1000	1200	0	0
116	37	0	B	1	0	3	8.5	1	0	0	0	200	800	0	0
117	54	1	A	0	0	5	17.6	1	0	0	0	500	0	0	0
118	55	0	O	0	0	2.5	190	1	0	0	0	400	1800	0	0
119	54	1	B	0	0	3.2	15.6	0	0	0	0	300	800	0	0
120	32	0	B	0	0	4.2	41.6	1	0	0	0	0	0	0	0
121	53	0	B	0	0	8.8	45.6	1	0	0	0	1000	1600	0	0
122	51	1	A	1	0	2.39	18.6	1	0	0	0	800	800	0	0
123	45	1	A	1	0	135	59.1	1	0	0	0	2000	2400	0	0
124	43	0	O	1	0	3.73	17.2	1	0	0	0	1200	600	0	0
125	42	0	O	0	0	0.98	28.6	1	1	1	1	400	0	0	0
126	54	1	AB	0	0	1.61	7.55	1	0	0	0	200	0	0	0
127	39	0	O	0	0	7.21	77.3	1	0	0	0	1000	1600	0	0
128	52	0	B	0	0	5.88	6.9	1	0	0	0	1000	0	0	0
129	49	0	O	1	0	12.1	42.5	1	0	0	0	300	0	0	0
130	41	0	B	1	0	8.03	50.7	1	0	0	0	800	1200	0	0
131	37	0	A	1	0	52.9	3.46	1	0	0	0	1000	1600	0	0
132	55	0	B	0	0	14.2	5.44	1	0	0	0	500	800	0	0
133	45	0	O	1	0	71.3	40.2	1	0	0	0	800	1400	0	0
134	64	1	O	1	0	1.8	13.1	1	0	0	0	2000	2000	0	0
135	62	1	B	1	0	2.59	12.8	1	0	0	0	800	1600	0	0
136	49	0	O	0	0	4.69	243	1	0	0	0	1200	2400	0	0
137	54	0	A	1	0	85.3	776	1	0	0	0	800	1600	0	0
138	44	0	O	1	0	14.5	21.3	1	0	0	0	500	800	0	0
139	53	0	O	0	0	2.7	138	1	0	0	0	1500	1600	0	0
140	65	0	AB	1	0	5.88	31	1	0	0	0	500	800	0	0
141	40	0	O	1	0	4.46	35.1	1	0	0	0	800	800	0	0
142	44	0	A	1	0	13.4	34.72	1	0	0	0	1000	1200	0	0
143	50	0	A	1	0	3.38	51.8	1	0	0	0	400	400	0	0
144	34	0	A	1	0	210	0.6	1	0	0	0	300	1400	0	0
145	70	1	O	0	0	3.79	28.28	1	0	0	0	200	0	0	0
146	33	0	B	1	0	1.03	8	1	0	0	0	1000	1600	0	0
147	39	0	O	1	0	4.46	7.69	1	0	0	0	400	800	0	0
148	51	0	B	1	0	5.51	79.84	1	0	0	0	1000	800	0	0
149	39	0	A	1	0	71.7	632.3	1	0	0	0	500	800	0	0
150	56	0	A	1	0	8.16	53.53	1	0	0	0	500	1600	0	0
151	47	1	A	0	0	2.37	16.4	1	0	0	0	400	800	0	0
152	36	0	O	1	0	5.37	17.3	1	0	0	0	800	1600	0	0
153	40	0	O	0	0	0.9	30.6	1	1	1	1	500	800	0	0
154	50	1	B	0	0	8.73	45.5	1	0	0	0	1000	2800	0	0
155	49	0	B	1	0	7.43	117.1	1	0	0	0	800	1600	0	0
156	57	0	O	0	0	1.83	17.1	1	0	0	0	8000	7000	0	0
157	56	1	B	1	0	1.61	12.5	1	0	0	0	400	1800	0	0
158	67	0	B	0	0	13.5	74.55	1	0	0	0	600	2800	0	0
159	74	1	A	1	0	5.27	2.15	1	0	0	0	600	800	0	0
160	38	0	O	1	0	231	181	1	0	0	0	1500	1600	0	0
161	52	1	A	0	0	1.5	12.2	1	0	0	0	100	2000	0	0
162	50	0	O	0	0	3.72	16.9	1	0	0	0	1000	1400	0	0
163	53	0	AB	0	0	3.01	5.83	1	0	0	0	200	0	0	0
164	34	0	B	0	0	1.29	21.4	1	0	0	0	1500	2000	0	0
165	27	1	B	0	0	1.8	31.7	1	0	0	0	400	800	0	0
166	62	1	O	1	0	5.2	19.4	1	1	1	1	500	400	0	0
167	63	0	O	1	0	11.7	669	1	0	0	0	800	800	0	0
168	31	1	A	0	0	＜0.91	16.7	1	0	0	0	400	400	0	0
169	53	0	O	0	0	1.12	25.8	1	1	1	1	800	800	0	0
170	64	1	O	0	0	1.76	9.02	1	0	0	0	400	0	0	0
171	40	0	A	1	0	104	3.35	1	0	0	0	1600	340	0	0
172	69	1	B	0	0	4.47	16.3	1	0	0	0	800	1200	0	0
173	31	0	O	0	0	2.04	9.01	1	0	0	0	2000	2400	0	0
174	58	0	AB	1	0	1.3	12.6	1	0	0	0	600	1600	0	0
175	57	0	B	1	0	127	302	1	0	0	0	600	800	0	0
176	40	0	B	0	0	5.6	75.2	1	0	0	0	600	1800	0	0
177	49	0	O	1	0	1.4	3.81	1	0	0	0	600	1200	0	0
178	62	0	A	1	0	699	106	1	0	0	0	800	800	0	0
179	38	0	B	0	0	17.8	62.5	1	0	0	0	200	0	0	0
180	67	0	A	0	0	1.1	75.8	1	0	0	0	600	800	0	0
181	42	0	O	1	0	68.4	0.8	1	0	0	0	400	600	0	0
182	52	1	A	0	0	1.6	2.6	1	0	0	0	400	1200	0	0
183	46	0	B	1	0	3.3	16.3	1	0	0	0	400	0	0	0
184	38	0	A	1	0	4.7	34.2	1	0	0	0	1000	2400	0	0
185	46	1	O	1	0	2.4	44.8	1	0	0	0	600	1200	0	0
186	64	1	AB	0	0	1.4	20.4	1	1	1	1	400	800	0	0
187	30	0	O	1	0	265	823	1	0	0	0	800	1200	0	0
188	54	0	AB	0	0	19.8	60.2	1	0	0	0	1600	2000	0	0
189	56	0	AB	0	0	32.4	68.1	1	0	0	0	500	800	0	0
190	48	0	AB	1	0	17.3	26.3	1	0	0	0	600	800	0	0
191	58	0	A	1	0	196	105	1	0	0	0	1000	1600	0	0
192	59	1	A	0	0	668	268	1	0	0	0	500	600	0	0
193	37	0	B	0	0	3.7	81	1	0	0	0	800	1200	0	0
194	42	0	AB	1	0	9.2	217	1	0	0	0	400	800	0	0
195	57	0	B	0	0	2.4	5.7	1	0	0	0	600	800	0	0
196	54	1	Q	0	0	7.7	55.3	1	0	0	0	1000	2200	0	0
197	18	0	AB	1	0	1.9	14	1	0	0	0	400	0	0	0
198	39	1	B	0	0	8	19.7	1	0	0	0	600	1200	0	0
199	72	0	A	0	0	2.5	19.6	1	0	0	0	600	600	0	0
200	36	0	O	1	0	1.5	2	1	0	0	0	1000	2000	0	0
201	48	0	B	1	0	27	39.6	1	0	0	0	1600	2400	0	0
202	50	1	B	0	0	69.6	287	1	0	0	0	400	800	0	0
203	56	1	A	1	0	144	193	1	0	0	0	1000	1800	0	0
204	33	0	O	0	0	3.3	15.3	1	0	0	0	400	600	0	0
205	62	1	A	0	0	4.2	35.5	1	0	0	0	800	1600	0	0
206	60	1	AB	0	0	4.4	11.9	1	1	1	0	1500	2400	0	0
207	44	1	A	1	0	2.5	43.6	1	0	0	0	100	0	0	0
208	50	1	B	0	0	3.7	6.6	1	0	0	0	400	800	0	0
209	58	0	A	1	0	2.6	141	1	0	0	0	1000	1200	0	0
210	55	0	AB	0	0	4.8	79.5	1	0	0	0	600	400	0	0
211	49	0	B	1	0	3.3	11.5	1	1	1	1	400	2400	0	0
212	39	0	B	1	0	81.5	389	1	0	0	0	400	0	0	0
213	62	0	B	0	0	2.7	15.1	1	0	0	0	200	0	0	0
214	40	0	A	1	0	4.5	35.6	1	0	0	0	600	800	0	0
215	49	0	B	1	0	6.8	25.6	1	0	0	0	400	400	0	0
216	50	0	B	1	0	1	7	1	0	0	0	600	800	0	0
217	48	0	AB	0	0	2.8	375	1	0	0	0	800	1000	0	0
218	45	0	A	1	0	1.2	66.5	1	0	0	0	600	800	0	0
219	69	1	A	1	0	13.8	11.6	1	0	0	0	500	800	0	0
220	58	0	A	1	0	6.3	62.3	1	0	0	0	400	800	0	0
221	74	1	AB	1	0	3.4	43.3	1	0	0	0	600	800	0	0
222	55	0	B	1	0	317	476	1	0	0	0	800	1200	0	0
223	38	1	A	0	0	2.8	43.6	1	0	0	0	800	1000	0	0
224	47	1	A	0	0	3	39.5	1	0	0	0	600	800	0	0
225	47	0	O	1	0	20.3	256	1	0	0	0	1500	1200	0	0
226	50	0	A	1	0	6.5	125	1	0	0	0	600	800	0	0
227	48	0	A	1	0	3	70	1	0	0	0	400	800	0	0
228	35	1	B	0	0	3.4	119	1	0	0	0	600	800	0	0
229	40	0	O	1	0	6.9	775	1	0	0	0	600	1600	0	0
230	28	0	A	0	0	3.6	17	1	0	0	0	1000	2400	0	0
231	44	1	O	0	0	14.6	93.7	1	0	0	0	600	1600	0	0
232	45	1	A	0	0	9.8	238	1	0	0	0	1000	800	0	0
233	51	1	O	1	0	1.2	102	1	0	0	0	1500	2000	0	0
234	57	1	AB	0	0	217	257	0	0	0	0	1000	1600	0	0
235	44	1	B	0	0	3.6	43.2	1	0	0	0	500	1600	0	0
236	55	1	O	0	0	2.6	45.7	1	1	0	0	800	800	0	0
237	34	0	AB	1	0	58.3	711	1	0	0	0	800	1000	0	0
238	33	0	B	1	0	3.1	23.5	1	0	0	0	400	1000	0	0
239	48	0	O	1	0	45.6	127	1	0	0	0	800	1600	0	0
240	50	1	B	1	0	2.2	25.4	1	0	0	0	500	800	0	0
241	58	0	O	1	0	0.9	2.7	1	0	0	0	2000	3200	0	0
242	55	0	A	1	0	5.1	3385	1	0	0	0	1500	3200	0	0
243	46	1	O	1	0	144	5.6	1	0	0	0	800	800	0	0
244	35	0	B	1	0	20.4	381	1	0	0	0	1000	1600	0	0
245	50	0	A	0	0	1.6	11.4	1	0	0	0	500	0	0	0
246	44	1	A	0	0	5.73	28.3	1	0	0	0	800	400	0	0
247	32	0	B	1	0	6.8	25.5	1	0	0	0	400	0	0	0
248	53	0	B	1	0	1.33	9.59	1	0	0	0	600	800	0	0
249	56	0	AB	0	0	3.51	65.9	1	0	0	0	1000	2200	0	0
250	65	0	B	1	0	11.9	377	1	0	0	0	1000	1600	0	0
251	18	0	AB	1	0	0.94	120	1	0	0	0	200	0	0	0
252	68	1	O	0	0	2.6	30.4	1	0	0	0	800	1600	0	0
253	55	0	A	0	0	1.39	2	1	1	1	0	4000	2400	0	0
254	54	0	O	0	0	2.27	41.8	1	0	0	0	500	400	0	0
255	57	0	AB	1	0	5.28	81.4	1	0	0	0	1500	1600	0	0
256	69	0	AB	0	0	2.23	98.2	1	0	0	0	1000	3600	0	0
257	47	1	A	0	0	2.85	20.1	1	0	0	0	500	400	0	0
258	57	1	O	0	0	4.52	56.4	1	0	0	0	800	1600	0	0
259	47	0	B	1	0	23.6	386	1	0	0	0	500	800	0	0
260	67	0	A	1	0	2.3	6.72	1	0	0	0	800	3600	0	0
261	52	0	A	1	0	1.42	791	1	0	0	0	1200	800	0	0
262	59	1	A	0	0	24.9	135	1	0	0	0	1000	1600	0	0
263	53	0	A	0	0	7.23	2	1	0	0	0	2000	400	0	0
264	65	1	AB	0	0	68.8	1216	1	0	0	0	2000	2400	0	0
265	47	0	B	1	0	2.83	40.9	1	0	0	0	800	1600	0	0
266	38	0	O	1	0	2.81	33.9	1	0	0	0	800	1600	0	0
267	54	0	O	1	0	9.69	631	1	0	0	0	800	800	0	0
268	48	0	A	0	0	7.18	35.8	1	0	0	0	500	400	0	0
269	56	0	A	1	0	2.6	29.4	1	0	0	0	800	400	0	0
270	40	0	O	0	0	2.8	15.6	0	0	0	0	1600	1000	0	0
271	30	0	A	1	0	45.2	46	1	0	0	0	1000	1600	0	0
272	30	0	O	1	0	19.5	834	1	0	0	0	1200	2400	0	0
273	56	1	A	0	0	1.64	16.63	1	0	0	0	600	400	0	0
274	35	0	A	1	0	9.26	60.4	1	0	0	0	800	800	0	0
275	38	0	A	1	0	6.07	7.83	1	0	0	0	200	0	0	1
276	49	0	B	1	0	293	26.7	1	1	1	1	200	0	0	1
277	49	0	B	1	0	3.8	68.6	1	0	0	0	500	0	1	1
278	52	0	B	1	0	300	20	1	0	0	0	0	0	0	1
279	54	0	B	0	1	15.5	150.8	0	1	0	0	100	800	1	1
280	44	0	O	1	0	2903	0.7	1	1	0	0	2000	2800	1	1
281	51	0	B	1	0	4.2	33.4	1	0	0	0	300	600	0	1
282	29	0	B	1	0	101.4	8	1	0	0	0	600	1200	1	1
283	34	0	A	1	0	10.3	13.7	1	1	1	0	800	800	1	1
284	63	0	A	0	1	100	32	1	1	0	0	300	0	0	1
285	51	0	A	1	0	15.5	35.5	1	0	0	0	600	0	0	1
286	55	0	AB	1	0	86.6	5.7	1	0	0	0	600	1200	1	1
287	47	0	O	1	0	1582	9.4	1	0	0	0	400	0	1	1
288	59	0	A	0	1	2.5	36.3	1	1	0	0	8000	4200	0	1
289	66	1	O	1	0	6	21	1	0	0	0	400	800	0	1
290	58	1	A	1	0	12.2	19.4	1	1	0	0	1000	800	0	1
291	44	0	A	1	0	798	15.3	0	0	0	0	400	0	0	1
292	50	0	O	1	0	29	29.5	1	0	0	0	2000	2200	1	1
293	52	0	O	1	0	3.3	24.5	1	0	0	0	0	0	0	1
294	44	0	O	1	0	60500	28.5	1	0	0	0	400	0	1	1
295	39	1	O	1	0	4849	135.5	1	1	1	0	1000	2600	0	1
296	62	0	O	1	0	1.3	28.7	1	1	1	0	0	0	1	1
297	53	1	B	1	0	1606	31	1	1	0	0	1000	3400	1	1
298	40	0	AB	1	0	1.8	8.6	1	1	0	0	200	0	0	1
299	43	1	A	1	0	590.3	23.5	1	1	1	0	400	0	1	1
300	61	0	O	1	0	60500	37.6	0	0	0	0	600	0	1	1
301	41	0	B	1	0	5.4	38.7	0	0	0	0	1000	1600	1	1
302	53	1	B	1	0	47.8	31.6	1	0	0	0	600	800	1	1
303	50	0	AB	1	0	70.2	32	1	0	0	0	500	0	0	1
304	56	0	A	1	0	6.1	49.9	1	0	0	0	500	0	0	1
305	56	0	B	1	0	67.3	37.3	1	1	1	0	400	2000	1	1
306	47	0	B	1	0	2.2	33.3	1	0	0	0	400	0	0	1
307	51	0	A	1	0	20	10	1	1	0	0	400	0	1	1
308	52	0	B	1	0	1174	7.3	0	1	1	0	1000	800	1	1
309	49	0	O	1	0	552.9	35.5	1	0	0	0	400	800	1	1
310	40	0	B	1	0	239.3	8.8	1	1	0	0	500	0	0	1
311	47	0	O	1	0	3.7	25.3	1	1	1	0	200	0	0	1
312	41	0	B	1	0	50	58	1	0	0	0	400	0	1	1
313	42	0	B	1	0	23.3	8.1	1	1	0	0	500	0	1	1
314	46	0	O	1	0	3.4	148.6	0	0	0	0	500	0	1	1
315	54	0	O	1	0	5	12	1	0	0	0	500	1000	0	1
316	53	0	B	1	0	11.7	6.4	1	0	0	0	200	0	1	1
317	43	0	B	1	0	60500	11.7	1	0	0	0	600	800	0	1
318	52	0	O	1	0	1000	100	1	0	0	0	800	800	1	1
319	31	0	A	1	0	60500	10.1	0	1	0	0	100	0	1	1
320	62	0	A	1	0	2.7	28.4	1	0	0	0	300	800	0	1
321	52	0	AB	1	0	2.1	16.7	0	1	1	0	500	0	1	1
322	29	1	O	1	0	7.5	13.9	0	1	1	0	200	0	0	1
323	70	0	AB	1	0	3.9	27.5	0	1	1	0	200	0	0	1
324	58	0	B	1	0	55030	37.8	1	0	0	0	100	0	0	1
325	47	0	O	1	0	1.5	22.2	1	1	1	0	800	1000	0	1
326	64	0	B	1	0	4.1	15.9	0	1	0	0	200	0	0	1
327	62	0	O	1	0	193.5	29.7	1	0	0	0	2400	3200	1	1
328	51	0	B	1	0	5	13.4	1	0	0	0	1600	2000	0	1
329	38	0	O	1	0	274.5	44.9	1	0	0	0	500	0	0	1
330	60	0	B	1	0	60	29	1	0	0	0	400	0	0	1
331	48	0	AB	1	0	26.9	17.9	0	1	0	0	400	0	0	1
332	61	1	A	1	0	8.8	4.6	1	0	0	0	800	800	0	1
333	52	1		1	0	2.8	6.8	1	0	0	0	500	0	0	1
334	57	0	A	1	0	3	18	1	1	1	1	600	800	0	1
335	48	0	A	1	0	11.7	0.6	1	0	0	0	300	800	0	1
336	56	1	B	0	0	6.8	77.5	0	0	0	0	300	0	0	1
337	58	1	A	1	0	110.2	80.5	1	0	0	0	400	400	0	1
338	48	0	O	1	0	9042	1.6	1	0	0	0	100	0	1	1
339	33	0	A	1	0	43541	15.7	1	0	0	0	400	0	1	1
340	62	0	B	1	0	100	59	1	0	0	0	400	0	0	1
341	45	0	AB	1	0	374.8	70.5	1	1	0	0	200	0	1	1
342	47	0	A	1	0	15.4	25.3	1	1	1	0	300	0	0	1
343	36	0	B	1	0	86.6	7.3	1	1	0	0	600	800	0	1
344	64	0	B	1	0	30	38	1	1	1	1	500	0	0	1
345	45	0	O	1	0	684.2	20.1	1	0	0	0	800	2000	1	1
346	61	0	AB	1	0	7.2	47.3	1	1	1	1	1000	800	0	1
347	58	0	A	1	0	1683	37.7	1	1	1	1	800	800	1	1
348	69	0	O	1	0	8	27	1	0	0	0	200	0	0	1
349	58	1	A	0	1	4617	48	1	0	0	0	800	600	1	1
350	65	1	O	1	0	138.3	1342	0	1	1	0	500	2000	1	1
351	52	0	O	1	0	70.8	41.9	0	1	1	0	2000	3000	1	1
352	63	0	O	1	0	34.5	0.8	1	0	0	0	500	800	1	1
353	39	0	O	1	0	15276	9	1	0	0	0	100	0	0	1
354	61	0	B	0	0	90	31	0	1	1	0	400	0	1	1
355	44	0	A	1	0	2000	180	0	0	0	0	500	1000	1	1
356	54	0	B	1	0	607.6	53	1	0	0	0	500	1200	1	1
357	59	0	O	1	0	32.4	30	1	1	1	0	200	0	0	1
358	42	0	A	1	0	57	36.3	1	0	0	0	800	800	1	1
359	61	0	AB	0	0	38.1	77.5	1	1	1	1	400	800	1	1
360	33	0	AB	1	0	76.6	19.2	1	0	0	0	300	0	0	1
361	53	0	B	1	0	60500	48	0	1	0	0	300	0	1	1
362	47	0	B	1	0	46628	18.9	0	1	1	0	400	800	1	1
363	54	0	O	1	0	1.1	12.8	1	1	0	0	400	0	0	1
364	43	0	B	1	0	19.4	9.4	1	0	0	0	800	1000	0	1
365	53	0	A	1	0	4317	76	1	0	0	0	500	1200	1	1
366	32	0	B	1	0	2981	20	1	0	0	0	200	0	1	1
367	44	0	O	1	0	1033	2	1	0	0	0	200	0	0	1
368	63	0	A	1	0	5	20.5	1	1	1	0	200	0	0	1
369	49	0	O	1	0	18.1	14.9	1	1	1	0	800	800	0	1
370	58	0	AB	0	0	3.4	11	0	1	1	0	800	0	0	1
371	63	0	A	0	0	18712	496	1	0	0	0	500	0	1	1
372	35	0	O	1	0	8	12	1	0	0	0	300	800	1	1
373	57	0	B	1	0	60.1	25.5	1	1	0	0	400	800	0	1
374	62	1	O	1	0	106.3	18.5	1	0	0	0	200	0	0	1
375	69	1	B	1	0	1.3	118.6	1	0	0	0	500	400	0	1
376	75	0	A	1	0	566.5	12.1	1	0	0	0	600	800	1	1
377	38	0	B	0	0	43269	8.3	0	0	0	0	500	1000	1	1
378	43	0	A	1	0	36.7	16.6	1	1	0	0	300	0	0	1
379	40	0	A	1	0	98.4	20.4	1	0	0	0	600	800	1	1
380	50	1	B	1	0	18001	110.6	1	0	0	0	400	800	1	1
381	45	0	A	1	0	33349	52.1	1	1	0	0	1000	2600	1	1
382	53	0	A	1	0	1214	31.6	1	1	0	0	800	0	1	1
383	52	0	O	1	0	562.9	34.6	1	1	0	0	2000	3400	1	1
384	42	0	O	1	0	2.3	8	1	1	1	0	400	0	0	1
385	31	0	AB	1	0	11715	2.7	1	1	0	0	1000	1600	1	1
386	46	0	O	1	0	1240	81.6	1	1	0	0	200	0	1	1
387	58	0	B	1	0	3.5	60.7	1	0	0	0	400	400	1	1
388	60	1	B	1	0	107	2.2	0	1	0	0	800	800	1	1
389	51	1	A	1	0	168.6	698.5	1	1	0	0	800	800	1	1
390	61	0	O	1	0	29.7	116.6	1	0	0	0	400	0	0	1
391	74	0	B	0	0	5.8	20.7	1	1	0	0	300	600	0	1
392	60	0	AB	1	0	127.9	27.3	1	0	0	0	400	0	0	1
393	65	1		1	0	11426	37.1	1	0	0	0	400	400	1	1
394	53	0	O	1	0	3.2	52.6	1	0	0	0	300	0	0	1
395	43	0	B	1	0	1500	210	1	0	0	0	1000	1200	1	1
396	64	1	A	0	0	170	68	1	0	0	0	1000	800	0	1
397	53	0	B	0	0	4.9	39.6	1	0	0	0	400	1200	0	1
398	61	1	B	0	0	1.5	15.5	1	0	0	0	1500	1400	0	1
399	53	0	A	1	0	4103	29.9	0	1	0	0	400	0	1	1
400	68	0	A	1	0	7.1	68.8	1	1	0	0	3000	2000	1	1
401	48	0	O	0	0	9.8	27.3	1	0	0	0	400	0	0	1
402	53	0	B	1	0	3740	100.2	1	1	0	0	1000	800	1	1
403	41	0	O	1	0	62.6	8.4	1	0	0	0	1800	1800	1	1
404	51	0	O	1	0	8	18	1	0	0	0	400	0	0	1
405	44	0	O	1	0	60500	25.8	1	0	0	0	1500	1600	1	1
406	47	0	O	1	0	115.5	13.7	1	1	0	0	200	0	0	1
407	60	0	B	1	0	1.1	16.9	1	0	0	0	400	400	1	1
408	64	0	B	1	0	660.2	39.6	1	0	0	0	200	0	1	1
409	48	0	O	1	0	2860	336.6	1	0	0	0	200	0	1	1
410	51	0	O	1	0	120.8	29.5	0	0	0	0	1500	2000	1	1
411	39	0	B	1	0	46.9	39.8	0	0	0	0	800	0	0	1
412	63	1	A	1	0	10517	25.6	1	1	1	0	1500	1000	1	1
413	42	0	O	1	0	1652	22.7	0	0	0	0	200	0	1	1
414	51	0	O	1	0	4.8	16	1	0	0	0	800	800	1	1
415	58	1	A	1	0	1.9	14.1	1	0	0	0	500	600	0	1
416	66	0	B	1	0	16.5	42.2	1	0	0	0	300	0	0	1
417	58	0	AB	1	0	37594	2492	1	0	0	0	400	800	1	1
418	51	0	O	1	0	60500	233.9	0	0	0	0	400	0	1	1
419	55	0	B	1	0	1446	66.2	1	0	0	0	800	1200	1	1
420	48	0	A	1	0	9.3	17.6	1	1	1	1	500	0	0	1
421	53	0	O	1	0	5.5	321.8	0	1	0	0	800	1000	0	1
422	31	0	A	1	0	2.7	32.2	1	1	1	0	800	800	1	1
423	59	0	O	1	0	532.1	33.6	1	0	0	0	200	0	1	1
424	58	0	O	1	0	8	29	1	0	0	0	600	0	0	1
425	53	0	B	1	0	10.6	62	1	1	0	0	1600	2200	0	1
426	51	0	B	1	0	15.9	19.2	1	1	1	1	600	0	0	1
427	57	0	A	1	0	20.2	16.5	1	1	1	1	700	0	0	1
428	38	0	A	1	0	230	210	1	1	0	0	300	0	1	1
429	40	0	A	1	0	11.5	23.2	1	0	0	0	600	0	0	1
430	32	0	O	1	0	3158	42.6	1	1	1	0	300	0	0	1
431	31	0	B	1	0	25094	104	1	0	0	0	200	0	0	1
432	63	0	B	1	0	296.5	60.3	1	0	0	0	300	0	0	1
433	64	0	O	1	0	3.5	44.8	1	0	0	0	400	0	0	1
434	31	0	A	1	0	13	5	1	0	0	0	500	0	1	1
435	38	0	B	1	0	40522	51.4	1	0	0	0	200	0	1	1
436	51	0	O	1	0	60500	25.3	1	0	0	0	200	0	1	1
437	44	0	O	1	0	170	28.2	1	1	0	0	200	0	1	1
438	54	0	O	1	0	865	1.7	1	0	0	0	200	0	0	1
439	53	0	B	0	0	3.8	908.2	1	0	0	0	400	600	0	1
440	46	0	AB	1	0	5.9	39.9	1	0	0	0	300	400	0	1
441	55	0	A	1	0	3537	31.1	1	0	0	0	400	0	0	1
442	43	0	A	1	0	329	133.9	1	0	0	0	600	800	1	1
443	54	0	A	1	0	2.1	11.7	1	0	0	0	500	0	0	1
444	60	0	O	1	0	6.3	76.5	1	0	0	0	500	0	0	1
445	65	0	B	1	0	1.6	11.5	1	1	0	0	500	0	0	1
446	75	0	AB	0	0	1189	0.6	1	1	1	0	300	0	0	1
447	59	0	O	1	0	232.4	96.5	1	1	1	1	300	0	1	1
448	51	0	B	1	0	12	10	1	0	0	0	800	800	1	1
449	60	0	A	1	0	28.6	10.4	1	0	0	0	200	0	0	1
450	64	1	A	1	0	55	58	1	0	0	0	400	0	1	1
451	54	0	A	1	0	20.1	0.6	1	0	0	0	400	0	0	1
452	50	0	O	1	0	55.7	17	1	0	0	0	300	0	1	1
453	60	0	A	1	0	14.2	60.1	1	0	0	0	400	0	0	1
454	46	0	A	0	0	3327	54.8	1	0	0	0	1000	1600	0	1
455	60	0	O	1	0	8	26	1	1	0	0	500	0	1	1
456	50	0	O	1	0	76.4	21.9	1	1	0	0	200	0	0	1
457	39	0	A	1	0	15125	17.1	1	0	0	0	500	400	0	1
458	50	0	B	1	0	7425	6.8	1	0	0	0	2000	1400	1	1
459	54	0	A	1	0	2.5	9.9	1	0	0	0	200	0	0	1
460	50	0	O	1	0	60500	7.4	0	0	0	0	800	0	1	1
461	54	0	B	1	0	16.3	44.9	1	1	1	1	800	1200	0	1
462	61	0	O	1	0	4.8	0.8	1	1	1	0	400	800	1	1
463	54	1	AB	1	0	5	18	1	0	0	0	500	0	0	1
464	62	0	B	1	0	2284	17.6	1	0	0	0	500	0	0	1
465	42	1	AB	1	0	15.7	23.6	1	1	1	0	400	1000	0	1
466	43	1	O	1	0	5.3	42.4	1	1	1	0	100	0	0	1
467	44	0	B	1	0	4788	1.1	1	0	0	0	300	0	0	1
468	51	0	B	1	0	36.7	10.8	1	0	0	0	1000	800	0	1
469	34	0	A	1	0	4.8	230.7	1	1	0	0	10000	9600	1	1
470	41	0	B	1	0	7.9	22.6	0	1	0	0	200	0	0	1
471	56	0	B	1	0	1873	235.3	1	0	0	0	200	0	1	1
472	55	1	AB	1	0	21503	18.5	1	0	1	1	200	0	0	1
473	54	0	A	1	0	3.1	11.5	1	1	0	0	500	0	0	1
474	40	0	A	1	0	697	13.8	1	0	0	0	400	0	0	1
475	54	0	B	1	0	4.1	0.8	1	0	0	0	1600	1600	0	1
476	55	0	B	1	0	3.1	8.4	1	1	0	0	4000	5000	0	1
477	57	0	A	1	0	917.7	570.4	1	1	0	0	500	800	1	1
478	54	0	B	1	0	17.5	46	1	0	0	0	500	600	0	1
479	41	1	A	1	0	36.2	11.8	1	0	0	0	800	0	0	1
480	56	0	O	1	0	388.9	26.3	1	1	0	0	600	0	1	1
481	47	0	B	1	1	4	5	1	0	0	0	400	0	0	1
482	30	0	O	1	0	1900	761.5	0	1	0	0	400	0	0	1
483	54	0	B	1	0	5.6	86.6	1	0	0	0	1000	800	0	1
484	58	0	O	1	0	1831	14.1	1	1	0	0	300	0	0	1
485	63	0	A	0	0	110.8	38.8	1	1	1	0	800	1800	0	1
486	44	0	O	1	0	11.2	37	1	0	0	0	300	0	0	1
487	55	0	A	1	0	13.7	28.6	1	0	0	0	800	800	0	1
488	55	0	O	1	0	2.4	9.9	1	0	0	0	600	800	0	1
489	36	0	O	1	0	6848	14.6	1	0	0	0	500	0	1	1
490	57	1	A	1	0	46524	32	1	0	0	0	300	0	0	1
491	37	0	B	1	0	9.4	17.4	0	1	1	0	400	800	0	1
492	50	0	O	1	0	298.6	39.2	1	1	1	1	400	0	0	1
493	51	0	B	1	0	2744	67.6	1	1	1	0	2000	3200	1	1
494	43	0	A	1	0	6	14	1	0	0	0	800	0	0	1
495	66	0	O	1	0	640.1	10.9	1	0	0	0	500	800	1	1
496	43	0	B	1	0	2.1	15.7	1	0	0	0	200	0	0	1
497	60	0	A	0	0	30.6	20	1	0	0	0	500	800	1	1
498	42	0	A	1	0	156.6	12	1	0	0	0	800	800	0	1
499	51	0	B	1	0	80.6	36.5	1	0	0	0	300	0	0	1
500	52	0	O	1	0	3.4	17.1	1	0	0	0	200	400	0	1
501	41	0	O	1	0	5.7	32.9	1	0	0	0	500	0	0	1
502	47	0	O	1	0	6.2	17.2	1	0	0	0	1500	1200	1	1
503	48	0	A	1	0	13.8	0.9	1	0	0	0	300	0	1	1
504	44	0	A	1	0	18053	15.9	1	0	0	0	1800	1800	1	1
505	65	1	O	1	0	67.6	84.9	0	0	0	0	1000	1600	1	1
506	39	0	AB	0	0	21.3	0.9	0	1	0	0	500	800	1	1
507	66	0	A	1	0	26.9	44.4	1	0	0	0	200	0	0	1
508	52	0	B	1	0	216.4	36.5	1	1	0	0	600	0	1	1
509	60	0	AB	0	0	11439	63.7	1	0	0	0	200	0	1	1
510	49	1	B	1	0	2863	9.1	1	0	0	0	1500	1400	1	1
511	67	0	AB	1	0	22	98.8	1	1	0	0	200	0	0	1
512	22	0	B	1	0	933	5.5	1	0	0	0	400	0	0	1
513	46	0	O	0	0	9.4	0.6	1	0	0	0	800	1000	1	1
514	37	0	B	1	0	24.5	9.1	1	0	0	0	500	0	0	1
515	43	0	O	1	0	60500	0.7	1	0	0	0	800	1000	1	1
516	51	1	AB	1	0	105.7	21.8	1	0	0	0	600	400	1	1
517	42	0	O	1	0	51.1	19.9	1	0	0	0	200	0	0	1
518	54	0	A	1	0	9	48	1	1	1	0	600	0	1	1
519	48	0	A	1	0	12.7	28	1	1	0	0	800	0	0	1
520	50	0	A	1	0	139	278	1	0	0	0	300	0	1	1
521	46	0	A	1	0	12386	173.7	1	1	0	0	400	0	1	1
522	50	0	A	0	1	2319	22.7	1	1	1	0	400	0	0	1
523	58	0	B	1	0	1.4	10.4	1	1	0	0	600	0	0	1
524	48	0	O	1	0	1210	43.7	1	1	1	0	800	800	1	1
525	54	0	B	0	0	27.8	81.4	1	0	0	0	600	800	0	1
526	64	0	A	1	0	78.8	910.8	1	0	0	0	1800	1200	0	1
527	61	0	B	1	0	21	9.5	1	0	0	0	500	0	0	1
528	50	0	A	1	0	12.3	9.8	1	1	1	0	500	800	0	1
529	67	0	B	1	0	14	53.9	1	0	0	0	800	1200	0	1
530	51	0	A	0	1	60500	222.7	1	0	0	0	500	0	1	1
531	47	0	AB	1	0	480	85.9	1	0	0	0	800	1200	0	1
532	49	0	B	1	0	123	34.7	1	0	0	0	500	0	1	1
533	56	0	O	1	0	389	24.9	1	0	0	0	300	0	1	1
534	50	0	A	1	0	1.7	122.8	1	0	0	0	400	0	0	1
535	59	0	A	1	0	2499	72.4	1	0	0	0	800	400	0	1
536	52	0	O	1	0	41.1	15.9	1	0	0	0	1000	0	0	1
537	42	0	B	1	0	2944	50.8	1	1	1	0	400	0	0	1
538	42	0	O	1	0	1337	29.1	1	0	0	0	500	0	1	1
539	66	0	A	1	0	2.3	12.1	1	1	1	0	400	0	1	1
540	56	0	A	1	0	60500	0.6	1	0	0	0	500	0	1	1
541	49	0	A	1	0	6.3	8.5	1	0	0	0	150	0	0	1
542	58	0	O	1	0	27.1	126.8	1	0	0	0	1500	1200	0	1
543	57	0	O	0	0	1355	8	0	1	1	0	800	1000	0	1
544	61	0	B	1	0	126.3	25	1	0	0	0	500	400	1	1
545	56	0	B	1	0	26.2	14	0	1	0	0	100	0	0	1
546	57	0	A	1	0	388.5	6.8	0	1	1	0	600	800	0	1
547	43	0	B	1	0	4	23.4	0	1	0	0	800	600	1	1
548	42	0	A	1	0	114.5	20.1	1	1	0	0	800	800	0	1
549	44	0	A	1	0	1011	60.4	1	0	0	0	500	0	0	1
550	55	0	O	1	0	311.3	52.9	1	1	1	0	800	0	0	1
551	55	0	B	1	0	81.3	25	1	1	0	0	400	600	0	1
552	48	0	B	0	0	1	24.1	1	0	0	0	500	0	0	1
553	67	0	A	1	0	60500	188.6	1	0	0	0	250	400	1	1
554	50	0	A	1	0	6.9	14.8	1	0	0	0	200	0	1	1
555	58	0	A	1	0	155.8	12.5	1	1	0	0	400	0	0	1
556	59	0	B	1	0	1267	38.6	1	0	0	0	500	800	1	1
557	36	1	O	1	0	0.7	0.7	1	0	0	0	600	800	0	1
558	55	0	AB	1	0	4.2	28.3	1	0	0	0	1000	1600	0	1
559	61	0	O	1	0	3.3	129.7	1	0	0	0	1000	1600	1	1
560	71	1	A	1	0	471.9	32.7	1	0	0	0	800	1200	0	1
561	55	0	O	1	0	60500	127.2	1	0	0	0	800	800	1	1
562	55	0	A	1	0	5.2	28.2	0	0	0	0	1200	800	1	1
563	58	0	A	0	0	0.8	10.5	1	0	0	0	400	0	0	1
564	61	0	A	1	0	97.5	30.5	1	0	0	0	300	0	0	1
565	48	0	B	1	0	176.2	5.9	1	1	1	0	300	0	1	1
566	59	0	O	1	0	21.2	40.9	1	0	0	0	300	0	1	1
567	56	1	O	1	0	8.9	13.6	0	1	1	0	800	0	0	1
568	54	0	B	1	0	599.7	28.5	1	1	0	0	400	0	1	1
569	53	0	B	1	0	6.7	31.5	1	0	0	0	500	0	0	1
570	39	0	A	1	0	18.6	11.1	1	1	0	0	1200	1000	1	1
571	53	0	O	1	0	85.1	1.7	1	1	0	0	400	0	0	1
572	51	0	B	1	0	60500	87.5	0	0	0	0	200	0	1	1
573	52	1	AB	1	0	35535	3	1	0	0	0	500	1000	1	1
574	39	0	O	1	0	27363	37.6	1	0	0	0	600	0	1	1
575	58	0	A	1	0	1731	180.1	0	0	0	0	500	0	1	1
576	55	0	A	1	0	1.5	11.9	1	0	0	0	800	0	1	1
577	63	0	B	1	0	2.8	15.9	1	0	0	0	500	0	0	1
578	48	0	B	1	0	1.4	133.5	1	1	0	0	800	0	1	1
579	46	0	O	1	0	51.9	22.9	1	0	0	0	400	0	1	1
580	65	0	B	1	0	9414	48.6	1	0	0	0	400	0	1	1
581	68	0	A	1	0	17430	21	1	0	0	0	400	0	1	1
582	46	0	B	1	0	127	18.7	1	1	0	0	1000	1200	1	1
583	65	0	A	1	0	106	13.2	1	1	1	0	2000	1600	1	1
584	64	0	B	1	0	156	8.9	1	1	1	0	800	1200	0	1
585	32	0	B	1	0	146.8	1.8	1	0	0	0	500	0	0	1
586	39	0	A	0	0	97.2	1.8	1	1	0	0	800	800	1	1
587	47	0	AB	0	0	36477	62.1	1	0	0	0	2000	2800	1	1
588	40	0	B	1	0	251.8	18.7	1	1	0	0	500	0	1	1
589	60	0	B	1	0	2151	64.7	1	1	1	0	600	800	1	1
590	69	0	B	1	0	464.3	13.3	1	1	1	0	5000	5600	0	1
591	62	0	O	1	0	3.7	16.6	1	0	0	0	500	0	1	1
592	66	0	A	1	0	6.8	35	1	0	0	0	200	0	0	1
593	42	0	A	1	0	2.2	36.1	1	0	0	0	500	0	0	1
594	60	0	B	1	0	30.4	11.8	1	1	1	0	300	0	1	1
595	64	0	B	0	0	1.5	22.3	1	0	0	0	500	1800	0	1
596	48	0	B	1	0	775.4	2.7	1	0	0	0	1000	800	1	1
597	52	0	O	1	0	107.1	55.2	1	1	0	0	1500	1600	1	1
598	26	0	B	1	0	275924	1.8	1	0	0	0	100	0	1	1
599	66	0	O	1	0	6.4	53.6	1	1	0	0	800	600	1	1
600	53	0	O	1	0	1197	66.1	1	0	0	0	400	0	0	1
601	63	0	O	1	0	40.8	1964	1	0	0	0	600	800	0	1
602	55	0	A	1	0	81.6	36.6	1	0	0	0	500	0	0	1
603	54	0	A	1	0	20.9	7.1	1	0	0	0	100	0	1	1
604	46	0	O	1	0	15255	34.1	1	0	0	0	100	0	0	1
605	55	0	B	0	0	1.8	11.3	1	1	1	0	800	800	0	1
606	41	0	A	1	0	257456	18.3	1	1	1	0	1500	1800	1	1
607	62	1	O	1	0	4	18.5	1	1	1	1	2000	2800	0	1
608	78	1	A	1	0	696.8	27.1	1	0	0	0	100	0	0	1
609	74	0	A	0	1	3.7	14.3	1	0	0	0	1200	2000	0	1
610	35	0	A	1	0	4166	14.2	1	0	0	0	500	0	1	1
611	63	0	B	1	0	1.9	10.2	1	1	1	0	1000	3000	0	1
612	52	0	A	1	0	5.1	58.3	1	1	1	0	400	0	1	1
613	53	0	B	1	0	1.7	6.3	1	1	0	0	800	800	0	1
614	55	0	A	1	0	6.8	15	1	0	0	0	600	600	1	1
615	69	0	O	1	0	5.3	12.6	0	0	0	0	200	0	0	1
616	46	0	O	1	0	2.5	12.8	1	0	0	0	1000	1000	0	1
617	48	0	O	1	0	2.6	19.5	1	0	0	0	800	0	1	1
618	56	0	O	1	0	14	12	1	1	1	0	1500	800	1	1
619	40	0	A	1	0	10	8	1	0	0	0	800	1800	0	1
620	36	0	B	1	0	3.9	6.4	1	1	0	0	200	0	1	1
621	52	0	O	1	0	77.5	22.7	1	1	0	0	300	0	0	1
622	56	0	AB	1	0	38	0.6	1	0	0	0	1000	1600	0	1
623	70	1	AB	1	0	21.5	6.2	1	1	1	0	300	0	0	1
624	50	0	A	1	0	208.1	141	1	0	0	0	1000	800	1	1
625	42	0	B	1	0	2	47.6	1	0	0	0	400	0	0	1
626	40	0	B	1	0	9.8	10	1	1	1	0	1200	800	1	1
627	56	0	A	1	0	42	36	1	0	0	0	500	0	0	1
628	71	0	O	1	0	141	66.5	1	0	0	0	200	0	0	1
629	50	1	A	1	0	25832	207	1	0	0	0	2000	2000	1	1
630	41	0	O	1	0	11355	451.9	1	0	0	0	300	0	1	1
631	32	0	O	1	0	10.2	10.3	0	0	0	0	400	0	1	1
