# Supplementary material for: Development of a deep learning model for predicting recurrence of hepatocellular carcinoma after liver transplantation
Source: Front Med (Lausanne). 2024 Jun 11;11:1373005. doi: 10.3389/fmed.2024.1373005 (PMC11196752; doi:10.3389/fmed.2024.1373005)
Supplement: Supplementary file 1 [file Data_Sheet_1.ZIP › Raw data/source data and codes/codes/tabnet/Dockerfile_gpu]

# GENERATED FROM SCRIPTS
FROM nvidia/cuda:11.3.1-runtime-ubuntu20.04

# Avoid tzdata interactive action
ENV DEBIAN_FRONTEND noninteractive

# Adding Python to image

# Dockerfile generated fragment to install Python and Pip
# Source: https://raw.githubusercontent.com/docker-library/python/master/3.7/slim-buster/Dockerfile
# Python: 3.7.13
# Pip: 22.0.4


# ensure local python is preferred over distribution python
ENV PATH /usr/local/bin:$PATH

# http://bugs.python.org/issue19846
# > At the moment, setting "LANG=C" on a Linux system *fundamentally breaks Python 3*, and that's not OK.
ENV LANG C.UTF-8

# runtime dependencies
RUN set -eux; \
	apt-get update; \
	apt-get install -y --no-install-recommends \
		ca-certificates \
		netbase \
		tzdata \
	; \
	rm -rf /var/lib/apt/lists/*

ENV GPG_KEY 0D96DF4D4110E5C43FBFB17F2D347EA6AA65421D
ENV PYTHON_VERSION 3.7.13

RUN set -eux; \
	\
	savedAptMark="$(apt-mark showmanual)"; \
	apt-get update; \
	apt-get install -y --no-install-recommends \
		dpkg-dev \
		gcc \
		gnupg dirmngr \
		libbluetooth-dev \
		libbz2-dev \
		libc6-dev \
		libexpat1-dev \
		libffi-dev \
		libgdbm-dev \
		liblzma-dev \
		libncursesw5-dev \
		libreadline-dev \
		libsqlite3-dev \
		libssl-dev \
		make \
		tk-dev \
		uuid-dev \
		wget \
		xz-utils \
		zlib1g-dev \
	; \
	\
	wget -O python.tar.xz "https://www.python.org/ftp/python/${PYTHON_VERSION%%[a-z]*}/Python-$PYTHON_VERSION.tar.xz"; \
	wget -O python.tar.xz.asc "https://www.python.org/ftp/python/${PYTHON_VERSION%%[a-z]*}/Python-$PYTHON_VERSION.tar.xz.asc"; \
	GNUPGHOME="$(mktemp -d)"; export GNUPGHOME; \
	gpg --batch --keyserver hkps://keys.openpgp.org --recv-keys "$GPG_KEY"; \
	gpg --batch --verify python.tar.xz.asc python.tar.xz; \
	command -v gpgconf > /dev/null && gpgconf --kill all || :; \
	rm -rf "$GNUPGHOME" python.tar.xz.asc; \
	mkdir -p /usr/src/python; \
	tar --extract --directory /usr/src/python --strip-components=1 --file python.tar.xz; \
	rm python.tar.xz; \
	\
	cd /usr/src/python; \
	gnuArch="$(dpkg-architecture --query DEB_BUILD_GNU_TYPE)"; \
	./configure \
		--build="$gnuArch" \
		--enable-loadable-sqlite-extensions \
		--enable-optimizations \
		--enable-option-checking=fatal \
		--enable-shared \
		--with-system-expat \
		--without-ensurepip \
	; \
	nproc="$(nproc)"; \
	make -j "$nproc" \
		LDFLAGS="-Wl,--strip-all" \
# setting PROFILE_TASK makes "--enable-optimizations" reasonable: https://bugs.python.org/issue36044 / https://github.com/docker-library/python/issues/160#issuecomment-509426916
		PROFILE_TASK='-m test.regrtest --pgo \
			test_array \
			test_base64 \
			test_binascii \
			test_binhex \
			test_binop \
			test_bytes \
			test_c_locale_coercion \
			test_class \
			test_cmath \
			test_codecs \
			test_compile \
			test_complex \
			test_csv \
			test_decimal \
			test_dict \
			test_float \
			test_fstring \
			test_hashlib \
			test_io \
			test_iter \
			test_json \
			test_long \
			test_math \
			test_memoryview \
			test_pickle \
			test_re \
			test_set \
			test_slice \
			test_struct \
			test_threading \
			test_time \
			test_traceback \
			test_unicode \
		' \
	; \
	make install && cd /usr/local; \
	\
	cd /; \
	rm -rf /usr/src/python; \
	\
	find /usr/local -depth \
		\( \
			\( -type d -a \( -name test -o -name tests -o -name idle_test \) \) \
			-o \( -type f -a \( -name '*.pyc' -o -name '*.pyo' -o -name 'libpython*.a' \) \) \
			-o \( -type f -a -name 'wininst-*.exe' \) \
		\) -exec rm -rf '{}' + \
	; \
	\
	ldconfig; \
	\
	apt-mark auto '.*' > /dev/null; \
	apt-mark manual $savedAptMark; \
	find /usr/local -type f -executable -not \( -name '*tkinter*' \) -exec ldd '{}' ';' \
		| awk '/=>/ { print $(NF-1) }' \
		| sort -u \
		| xargs -r dpkg-query --search \
		| cut -d: -f1 \
		| sort -u \
		| xargs -r apt-mark manual \
	; \
	apt-get purge -y --auto-remove -o APT::AutoRemove::RecommendsImportant=false; \
	rm -rf /var/lib/apt/lists/*; \
	\
	python3 --version

# make some useful symlinks that are expected to exist ("/usr/local/bin/python" and friends)
RUN set -eux; \
	for src in idle3 pydoc3 python3 python3-config; do \
		dst="$(echo "$src" | tr -d 3)"; \
		[ -s "/usr/local/bin/$src" ]; \
		[ ! -e "/usr/local/bin/$dst" ]; \
		ln -svT "$src" "/usr/local/bin/$dst"; \
	done

# if this is called "PIP_VERSION", pip explodes with "ValueError: invalid truth value '<VERSION>'"
ENV PYTHON_PIP_VERSION 22.0.4
# https://github.com/docker-library/python/issues/365
ENV PYTHON_SETUPTOOLS_VERSION 57.5.0
# https://github.com/pypa/get-pip
ENV PYTHON_GET_PIP_URL https://github.com/pypa/get-pip/raw/6ce3639da143c5d79b44f94b04080abf2531fd6e/public/get-pip.py
ENV PYTHON_GET_PIP_SHA256 ba3ab8267d91fd41c58dbce08f76db99f747f716d85ce1865813842bb035524d

RUN set -eux; \
	\
	savedAptMark="$(apt-mark showmanual)"; \
	apt-get update; \
	apt-get install -y --no-install-recommends wget; \
	\
	wget -O get-pip.py "$PYTHON_GET_PIP_URL"; \
	echo "$PYTHON_GET_PIP_SHA256 *get-pip.py" | sha256sum -c -; \
	\
	apt-mark auto '.*' > /dev/null; \
	[ -z "$savedAptMark" ] || apt-mark manual $savedAptMark > /dev/null; \
	apt-get purge -y --auto-remove -o APT::AutoRemove::RecommendsImportant=false; \
	rm -rf /var/lib/apt/lists/*; \
	\
	export PYTHONDONTWRITEBYTECODE=1; \
	\
	python get-pip.py \
		--disable-pip-version-check \
		--no-cache-dir \
		--no-compile \
		"pip==$PYTHON_PIP_VERSION" \
		"setuptools==$PYTHON_SETUPTOOLS_VERSION" \
	; \
	rm -f get-pip.py; \
	\
	pip --version

RUN apt update && apt install curl make git libopenblas-base -y

RUN curl -sSL https://install.python-poetry.org | python3 -

ENV SHELL /bin/bash -l

ENV POETRY_CACHE /work/.cache/poetry

ENV PIP_CACHE_DIR /work/.cache/pip

ENV JUPYTER_RUNTIME_DIR /work/.cache/jupyter/runtime

ENV JUPYTER_CONFIG_DIR /work/.cache/jupyter/config

RUN /root/.local/bin/poetry config virtualenvs.path $POETRY_CACHE

ENV PATH /root/.local/bin:/bin:/usr/local/bin:/usr/bin

CMD ["bash", "-l"]
