# Supplementary material for: Development of a deep learning model for predicting recurrence of hepatocellular carcinoma after liver transplantation
Source: Front Med (Lausanne). 2024 Jun 11;11:1373005. doi: 10.3389/fmed.2024.1373005 (PMC11196752; doi:10.3389/fmed.2024.1373005)
Supplement: Supplementary file 1 [file Data_Sheet_1.ZIP › Raw data/source data and codes/codes/tabnet/docs/_sources/generated_docs/docs-scripts....pytorch_tabnet.rst.txt]

docs-scripts....pytorch_tabnet package
======================================


docs-scripts....pytorch_tabnet.metrics module
...............................................

.. automodule:: docs-scripts....pytorch_tabnet.metrics
    :members:
    :undoc-members:
    :show-inheritance:


docs-scripts....pytorch_tabnet.sparsemax module
.................................................

.. automodule:: docs-scripts....pytorch_tabnet.sparsemax
    :members:
    :undoc-members:
    :show-inheritance:


docs-scripts....pytorch_tabnet.callbacks module
.................................................

.. automodule:: docs-scripts....pytorch_tabnet.callbacks
    :members:
    :undoc-members:
    :show-inheritance:


docs-scripts....pytorch_tabnet.tab_network module
...................................................

.. automodule:: docs-scripts....pytorch_tabnet.tab_network
    :members:
    :undoc-members:
    :show-inheritance:


docs-scripts....pytorch_tabnet.utils module
.............................................

.. automodule:: docs-scripts....pytorch_tabnet.utils
    :members:
    :undoc-members:
    :show-inheritance:


docs-scripts....pytorch_tabnet.multiclass_utils module
........................................................

.. automodule:: docs-scripts....pytorch_tabnet.multiclass_utils
    :members:
    :undoc-members:
    :show-inheritance:


docs-scripts....pytorch_tabnet.abstract_model module
......................................................

.. automodule:: docs-scripts....pytorch_tabnet.abstract_model
    :members:
    :undoc-members:
    :show-inheritance:


docs-scripts....pytorch_tabnet.multitask module
.................................................

.. automodule:: docs-scripts....pytorch_tabnet.multitask
    :members:
    :undoc-members:
    :show-inheritance:


docs-scripts....pytorch_tabnet.tab_model module
.................................................

.. automodule:: docs-scripts....pytorch_tabnet.tab_model
    :members:
    :undoc-members:
    :show-inheritance:
