# Supplementary material for: Development of a deep learning model for predicting recurrence of hepatocellular carcinoma after liver transplantation
Source: Front Med (Lausanne). 2024 Jun 11;11:1373005. doi: 10.3389/fmed.2024.1373005 (PMC11196752; doi:10.3389/fmed.2024.1373005)
Supplement: Supplementary file 1 [file Data_Sheet_1.ZIP › Raw data/source data and codes/codes/tabnet/docs/_sources/generated_docs/pytorch_tabnet.rst.txt]

pytorch_tabnet package
======================


pytorch_tabnet.pretraining_utils module
.........................................

.. automodule:: pytorch_tabnet.pretraining_utils
    :members:
    :undoc-members:
    :show-inheritance:


pytorch_tabnet.augmentations module
.....................................

.. automodule:: pytorch_tabnet.augmentations
    :members:
    :undoc-members:
    :show-inheritance:


pytorch_tabnet.tab_network module
...................................

.. automodule:: pytorch_tabnet.tab_network
    :members:
    :undoc-members:
    :show-inheritance:


pytorch_tabnet.metrics module
...............................

.. automodule:: pytorch_tabnet.metrics
    :members:
    :undoc-members:
    :show-inheritance:


pytorch_tabnet.tab_model module
.................................

.. automodule:: pytorch_tabnet.tab_model
    :members:
    :undoc-members:
    :show-inheritance:


pytorch_tabnet.sparsemax module
.................................

.. automodule:: pytorch_tabnet.sparsemax
    :members:
    :undoc-members:
    :show-inheritance:


pytorch_tabnet.callbacks module
.................................

.. automodule:: pytorch_tabnet.callbacks
    :members:
    :undoc-members:
    :show-inheritance:


pytorch_tabnet.abstract_model module
......................................

.. automodule:: pytorch_tabnet.abstract_model
    :members:
    :undoc-members:
    :show-inheritance:


pytorch_tabnet.pretraining module
...................................

.. automodule:: pytorch_tabnet.pretraining
    :members:
    :undoc-members:
    :show-inheritance:


pytorch_tabnet.utils module
.............................

.. automodule:: pytorch_tabnet.utils
    :members:
    :undoc-members:
    :show-inheritance:


pytorch_tabnet.multitask module
.................................

.. automodule:: pytorch_tabnet.multitask
    :members:
    :undoc-members:
    :show-inheritance:


pytorch_tabnet.multiclass_utils module
........................................

.. automodule:: pytorch_tabnet.multiclass_utils
    :members:
    :undoc-members:
    :show-inheritance:
