# Supplementary material for: Development of a deep learning model for predicting recurrence of hepatocellular carcinoma after liver transplantation
Source: Front Med (Lausanne). 2024 Jun 11;11:1373005. doi: 10.3389/fmed.2024.1373005 (PMC11196752; doi:10.3389/fmed.2024.1373005)
Supplement: Supplementary file 1 [file Data_Sheet_1.ZIP › Raw data/source data and codes/codes/tabnet/docs/_sources/index.rst.txt]

.. pytorch_tabnet documentation master file, created by
   sphinx-quickstart on Tue Nov 12 10:52:41 2019.
   You can adapt this file completely to your liking, but it should at least
   contain the root `toctree` directive.

Welcome to pytorch_tabnet's documentation!
==========================================

.. toctree::
   :maxdepth: 2
   :caption: Contents:
   
   generated_docs/README.md
   generated_docs/pytorch_tabnet.rst

Indices and tables
==================

* :ref:`genindex`
* :ref:`modindex`
* :ref:`search`
