# Supplementary material for: Development of a deep learning model for predicting recurrence of hepatocellular carcinoma after liver transplantation
Source: Front Med (Lausanne). 2024 Jun 11;11:1373005. doi: 10.3389/fmed.2024.1373005 (PMC11196752; doi:10.3389/fmed.2024.1373005)
Supplement: Supplementary file 1 [file Data_Sheet_1.ZIP › Raw data/source data and codes/codes/tabnet/docs/_static/default.css]

/**
 * Alternate Sphinx design
 * Originally created by Armin Ronacher for Werkzeug, adapted by Georg Brandl.
 */

 body {
    font-family: 'Lucida Grande', 'Lucida Sans Unicode', 'Geneva', 'Verdana', sans-serif;
    font-size: 14px;
    letter-spacing: -0.01em;
    line-height: 150%;
}

pre {
    font-family: 'Consolas', 'Deja Vu Sans Mono', 'Bitstream Vera Sans Mono', monospace;
    font-size: 0.95em;
    letter-spacing: 0.015em;
}

cite, code, tt {
    font-family: 'Consolas', 'Deja Vu Sans Mono', 'Bitstream Vera Sans Mono', monospace;
    font-size: 0.95em;
    letter-spacing: 0.01em;
}

.wy-nav-content {
    max-width: 100% !important;
}
