# Supplementary material for: Development of a deep learning model for predicting recurrence of hepatocellular carcinoma after liver transplantation
Source: Front Med (Lausanne). 2024 Jun 11;11:1373005. doi: 10.3389/fmed.2024.1373005 (PMC11196752; doi:10.3389/fmed.2024.1373005)
Supplement: Supplementary file 1 [file Data_Sheet_1.ZIP › Raw data/source data and codes/codes/tabnet/docs/_static/documentation_options.js]

var DOCUMENTATION_OPTIONS = {
    URL_ROOT: document.getElementById("documentation_options").getAttribute('data-url_root'),
    VERSION: '',
    LANGUAGE: 'None',
    COLLAPSE_INDEX: false,
    BUILDER: 'html',
    FILE_SUFFIX: '.html',
    HAS_SOURCE: true,
    SOURCELINK_SUFFIX: '.txt',
    NAVIGATION_WITH_KEYS: false
};
