# Supplementary material for: Development of a deep learning model for predicting recurrence of hepatocellular carcinoma after liver transplantation
Source: Front Med (Lausanne). 2024 Jun 11;11:1373005. doi: 10.3389/fmed.2024.1373005 (PMC11196752; doi:10.3389/fmed.2024.1373005)
Supplement: Supplementary file 1 [file Data_Sheet_1.ZIP › Raw data/source data and codes/codes/tabnet/docs/_static/graphviz.css]

/*
 * graphviz.css
 * ~~~~~~~~~~~~
 *
 * Sphinx stylesheet -- graphviz extension.
 *
 * :copyright: Copyright 2007-2020 by the Sphinx team, see AUTHORS.
 * :license: BSD, see LICENSE for details.
 *
 */

img.graphviz {
    border: 0;
    max-width: 100%;
}

object.graphviz {
    max-width: 100%;
}
