# Supplementary material for: Development of a deep learning model for predicting recurrence of hepatocellular carcinoma after liver transplantation
Source: Front Med (Lausanne). 2024 Jun 11;11:1373005. doi: 10.3389/fmed.2024.1373005 (PMC11196752; doi:10.3389/fmed.2024.1373005)
Supplement: Supplementary file 1 [file Data_Sheet_1.ZIP › Raw data/source data and codes/codes/tabnet/docs/searchindex.js]

Search.setIndex({docnames:["generated_docs/README","generated_docs/pytorch_tabnet","index"],envversion:{"sphinx.domains.c":1,"sphinx.domains.changeset":1,"sphinx.domains.citation":1,"sphinx.domains.cpp":1,"sphinx.domains.index":1,"sphinx.domains.javascript":1,"sphinx.domains.math":2,"sphinx.domains.python":1,"sphinx.domains.rst":1,"sphinx.domains.std":1,"sphinx.ext.viewcode":1,sphinx:56},filenames:["generated_docs/README.md","generated_docs/pytorch_tabnet.rst","index.rst"],objects:{"pytorch_tabnet.abstract_model":{TabModel:[1,1,1,""]},"pytorch_tabnet.abstract_model.TabModel":{cat_dims:[1,2,1,""],cat_emb_dim:[1,2,1,""],cat_idxs:[1,2,1,""],clip_value:[1,2,1,""],compute_loss:[1,3,1,""],device_name:[1,2,1,""],epsilon:[1,2,1,""],explain:[1,3,1,""],fit:[1,3,1,""],gamma:[1,2,1,""],grouped_features:[1,2,1,""],input_dim:[1,2,1,""],lambda_sparse:[1,2,1,""],load_class_attrs:[1,3,1,""],load_model:[1,3,1,""],load_weights_from_unsupervised:[1,3,1,""],mask_type:[1,2,1,""],momentum:[1,2,1,""],n_a:[1,2,1,""],n_d:[1,2,1,""],n_indep_decoder:[1,2,1,""],n_independent:[1,2,1,""],n_shared:[1,2,1,""],n_shared_decoder:[1,2,1,""],n_steps:[1,2,1,""],optimizer_fn:[1,2,1,""],optimizer_params:[1,2,1,""],output_dim:[1,2,1,""],predict:[1,3,1,""],prepare_target:[1,3,1,""],save_model:[1,3,1,""],scheduler_fn:[1,2,1,""],scheduler_params:[1,2,1,""],seed:[1,2,1,""],update_fit_params:[1,3,1,""],verbose:[1,2,1,""]},"pytorch_tabnet.augmentations":{ClassificationSMOTE:[1,1,1,""],RegressionSMOTE:[1,1,1,""]},"pytorch_tabnet.callbacks":{Callback:[1,1,1,""],CallbackContainer:[1,1,1,""],EarlyStopping:[1,1,1,""],History:[1,1,1,""],LRSchedulerCallback:[1,1,1,""]},"pytorch_tabnet.callbacks.Callback":{on_batch_begin:[1,3,1,""],on_batch_end:[1,3,1,""],on_epoch_begin:[1,3,1,""],on_epoch_end:[1,3,1,""],on_train_begin:[1,3,1,""],on_train_end:[1,3,1,""],set_params:[1,3,1,""],set_trainer:[1,3,1,""]},"pytorch_tabnet.callbacks.CallbackContainer":{append:[1,3,1,""],callbacks:[1,2,1,""],on_batch_begin:[1,3,1,""],on_batch_end:[1,3,1,""],on_epoch_begin:[1,3,1,""],on_epoch_end:[1,3,1,""],on_train_begin:[1,3,1,""],on_train_end:[1,3,1,""],set_params:[1,3,1,""],set_trainer:[1,3,1,""]},"pytorch_tabnet.callbacks.EarlyStopping":{early_stopping_metric:[1,2,1,""],is_maximize:[1,2,1,""],on_epoch_end:[1,3,1,""],on_train_end:[1,3,1,""],patience:[1,2,1,""],tol:[1,2,1,""]},"pytorch_tabnet.callbacks.History":{on_batch_end:[1,3,1,""],on_epoch_begin:[1,3,1,""],on_epoch_end:[1,3,1,""],on_train_begin:[1,3,1,""],trainer:[1,2,1,""],verbose:[1,2,1,""]},"pytorch_tabnet.callbacks.LRSchedulerCallback":{early_stopping_metric:[1,2,1,""],is_batch_level:[1,2,1,""],on_batch_end:[1,3,1,""],on_epoch_end:[1,3,1,""],optimizer:[1,2,1,""],scheduler_fn:[1,2,1,""],scheduler_params:[1,2,1,""]},"pytorch_tabnet.metrics":{AUC:[1,1,1,""],Accuracy:[1,1,1,""],BalancedAccuracy:[1,1,1,""],LogLoss:[1,1,1,""],MAE:[1,1,1,""],MSE:[1,1,1,""],Metric:[1,1,1,""],MetricContainer:[1,1,1,""],RMSE:[1,1,1,""],RMSLE:[1,1,1,""],UnsupMetricContainer:[1,1,1,""],UnsupervisedLoss:[1,4,1,""],UnsupervisedLossNumpy:[1,4,1,""],UnsupervisedMetric:[1,1,1,""],UnsupervisedNumpyMetric:[1,1,1,""],check_metrics:[1,4,1,""]},"pytorch_tabnet.metrics.Metric":{get_metrics_by_names:[1,3,1,""]},"pytorch_tabnet.metrics.MetricContainer":{metric_names:[1,2,1,""],prefix:[1,2,1,""]},"pytorch_tabnet.metrics.UnsupMetricContainer":{metric_names:[1,2,1,""],prefix:[1,2,1,""]},"pytorch_tabnet.multiclass_utils":{assert_all_finite:[1,4,1,""],check_classification_targets:[1,4,1,""],check_output_dim:[1,4,1,""],check_unique_type:[1,4,1,""],infer_multitask_output:[1,4,1,""],infer_output_dim:[1,4,1,""],is_multilabel:[1,4,1,""],type_of_target:[1,4,1,""],unique_labels:[1,4,1,""]},"pytorch_tabnet.multitask":{TabNetMultiTaskClassifier:[1,1,1,""]},"pytorch_tabnet.multitask.TabNetMultiTaskClassifier":{cat_dims:[1,2,1,""],cat_idxs:[1,2,1,""],compute_loss:[1,3,1,""],grouped_features:[1,2,1,""],optimizer_params:[1,2,1,""],predict:[1,3,1,""],predict_proba:[1,3,1,""],prepare_target:[1,3,1,""],scheduler_params:[1,2,1,""],stack_batches:[1,3,1,""],update_fit_params:[1,3,1,""]},"pytorch_tabnet.pretraining":{TabNetPretrainer:[1,1,1,""]},"pytorch_tabnet.pretraining.TabNetPretrainer":{cat_dims:[1,2,1,""],cat_idxs:[1,2,1,""],compute_loss:[1,3,1,""],fit:[1,3,1,""],grouped_features:[1,2,1,""],optimizer_params:[1,2,1,""],predict:[1,3,1,""],prepare_target:[1,3,1,""],scheduler_params:[1,2,1,""],stack_batches:[1,3,1,""],update_fit_params:[1,3,1,""]},"pytorch_tabnet.pretraining_utils":{create_dataloaders:[1,4,1,""],validate_eval_set:[1,4,1,""]},"pytorch_tabnet.sparsemax":{Entmax15:[1,1,1,""],Entmax15Function:[1,1,1,""],Entmoid15:[1,1,1,""],Sparsemax:[1,1,1,""],SparsemaxFunction:[1,1,1,""],entmax15:[1,4,1,""],entmoid15:[1,4,1,""],sparsemax:[1,4,1,""]},"pytorch_tabnet.sparsemax.Entmax15":{forward:[1,3,1,""],training:[1,2,1,""]},"pytorch_tabnet.sparsemax.Entmax15Function":{backward:[1,3,1,""],forward:[1,3,1,""]},"pytorch_tabnet.sparsemax.Entmoid15":{backward:[1,3,1,""],forward:[1,3,1,""]},"pytorch_tabnet.sparsemax.Sparsemax":{forward:[1,3,1,""],training:[1,2,1,""]},"pytorch_tabnet.sparsemax.SparsemaxFunction":{backward:[1,3,1,""],forward:[1,3,1,""]},"pytorch_tabnet.tab_model":{TabNetClassifier:[1,1,1,""],TabNetRegressor:[1,1,1,""]},"pytorch_tabnet.tab_model.TabNetClassifier":{cat_dims:[1,2,1,""],cat_idxs:[1,2,1,""],compute_loss:[1,3,1,""],grouped_features:[1,2,1,""],optimizer_params:[1,2,1,""],predict_func:[1,3,1,""],predict_proba:[1,3,1,""],prepare_target:[1,3,1,""],scheduler_params:[1,2,1,""],stack_batches:[1,3,1,""],update_fit_params:[1,3,1,""],weight_updater:[1,3,1,""]},"pytorch_tabnet.tab_model.TabNetRegressor":{cat_dims:[1,2,1,""],cat_idxs:[1,2,1,""],compute_loss:[1,3,1,""],grouped_features:[1,2,1,""],optimizer_params:[1,2,1,""],predict_func:[1,3,1,""],prepare_target:[1,3,1,""],scheduler_params:[1,2,1,""],stack_batches:[1,3,1,""],update_fit_params:[1,3,1,""]},"pytorch_tabnet.tab_network":{AttentiveTransformer:[1,1,1,""],EmbeddingGenerator:[1,1,1,""],FeatTransformer:[1,1,1,""],GBN:[1,1,1,""],GLU_Block:[1,1,1,""],GLU_Layer:[1,1,1,""],RandomObfuscator:[1,1,1,""],TabNet:[1,1,1,""],TabNetDecoder:[1,1,1,""],TabNetEncoder:[1,1,1,""],TabNetNoEmbeddings:[1,1,1,""],TabNetPretraining:[1,1,1,""],initialize_glu:[1,4,1,""],initialize_non_glu:[1,4,1,""]},"pytorch_tabnet.tab_network.AttentiveTransformer":{forward:[1,3,1,""],training:[1,2,1,""]},"pytorch_tabnet.tab_network.EmbeddingGenerator":{forward:[1,3,1,""],training:[1,2,1,""]},"pytorch_tabnet.tab_network.FeatTransformer":{forward:[1,3,1,""],training:[1,2,1,""]},"pytorch_tabnet.tab_network.GBN":{forward:[1,3,1,""],training:[1,2,1,""]},"pytorch_tabnet.tab_network.GLU_Block":{forward:[1,3,1,""],training:[1,2,1,""]},"pytorch_tabnet.tab_network.GLU_Layer":{forward:[1,3,1,""],training:[1,2,1,""]},"pytorch_tabnet.tab_network.RandomObfuscator":{forward:[1,3,1,""],training:[1,2,1,""]},"pytorch_tabnet.tab_network.TabNet":{forward:[1,3,1,""],forward_masks:[1,3,1,""],training:[1,2,1,""]},"pytorch_tabnet.tab_network.TabNetDecoder":{forward:[1,3,1,""],training:[1,2,1,""]},"pytorch_tabnet.tab_network.TabNetEncoder":{forward:[1,3,1,""],forward_masks:[1,3,1,""],training:[1,2,1,""]},"pytorch_tabnet.tab_network.TabNetNoEmbeddings":{forward:[1,3,1,""],forward_masks:[1,3,1,""],training:[1,2,1,""]},"pytorch_tabnet.tab_network.TabNetPretraining":{forward:[1,3,1,""],forward_masks:[1,3,1,""],training:[1,2,1,""]},"pytorch_tabnet.utils":{ComplexEncoder:[1,1,1,""],PredictDataset:[1,1,1,""],SparsePredictDataset:[1,1,1,""],SparseTorchDataset:[1,1,1,""],TorchDataset:[1,1,1,""],check_embedding_parameters:[1,4,1,""],check_input:[1,4,1,""],check_list_groups:[1,4,1,""],check_warm_start:[1,4,1,""],create_dataloaders:[1,4,1,""],create_explain_matrix:[1,4,1,""],create_group_matrix:[1,4,1,""],create_sampler:[1,4,1,""],define_device:[1,4,1,""],filter_weights:[1,4,1,""],validate_eval_set:[1,4,1,""]},"pytorch_tabnet.utils.ComplexEncoder":{"default":[1,3,1,""]},pytorch_tabnet:{abstract_model:[1,0,0,"-"],augmentations:[1,0,0,"-"],callbacks:[1,0,0,"-"],metrics:[1,0,0,"-"],multiclass_utils:[1,0,0,"-"],multitask:[1,0,0,"-"],pretraining:[1,0,0,"-"],pretraining_utils:[1,0,0,"-"],sparsemax:[1,0,0,"-"],tab_model:[1,0,0,"-"],tab_network:[1,0,0,"-"],utils:[1,0,0,"-"]}},objnames:{"0":["py","module","Python module"],"1":["py","class","Python class"],"2":["py","attribute","Python attribute"],"3":["py","method","Python method"],"4":["py","function","Python function"]},objtypes:{"0":"py:module","1":"py:class","2":"py:attribute","3":"py:method","4":"py:function"},terms:{"1st":0,"abstract":1,"boolean":1,"case":1,"class":0,"default":[1,2],"float":[0,1],"function":0,"import":[0,1],"int":[0,1],"new":[1,2],"return":[0,1],"static":1,"throw":1,"true":[0,1],"try":[0,1],"while":1,Added:0,For:1,One:1,The:[0,1],Use:1,Useful:2,Using:1,__call__:0,__init__:0,_contextmethodmixin:1,_maxim:0,_name:0,a_max:0,a_min:0,about:1,abov:1,abs:1,absolut:1,abstract_model:2,accept:1,accord:[0,1],accross:0,accuraci:[0,1],adam:[0,1],added:0,after:1,afterward:1,aim:0,alia:1,all:[0,1],allow:[0,1],allow_nan:1,along:1,alpha:1,alreadi:0,also:[0,1],although:1,alwai:0,ambigu:1,amount:1,ani:[0,1],anyth:1,api:0,appear:1,append:1,appli:[0,1],arbitrari:1,architectur:0,arg:1,argument:1,arik:0,arrai:[0,1],arxiv:[0,1],assert_all_finit:1,assign:[0,1],astudillo:1,attent:[1,2],attentivetransform:1,attribut:1,auc:[0,1],augment:2,auto:[0,1],autograd:1,autom:[0,1],automat:[0,1],avail:0,averag:1,avoid:1,awar:0,backward:1,balanc:[0,1],balancedaccuraci:1,base:1,baseestim:1,basic:0,batch:[0,1],batch_out:[],batch_siz:[0,1],becaus:[0,1],been:0,befor:[0,1],bellow:0,below:0,ben:1,best:0,beta:1,better:0,between:[0,1],bigger:0,binari:[0,1],blob:0,block:[0,1],bool:[0,1],both:1,build:[0,1],built:1,call:1,callabl:1,callback:[0,2],callbackcontain:1,can:[0,1],capac:0,care:1,cat:[],cat_dim:[0,1],cat_emb_dim:[0,1],cat_idx:[0,1],categor:[0,1],censu:[],certain:1,chang:[0,1],check:1,check_circular:1,check_classification_target:1,check_embedding_paramet:1,check_input:1,check_list_group:1,check_metr:1,check_nan:[],check_output_dim:1,check_unique_typ:1,check_warm_start:1,choic:0,cite:1,class_attr:1,classic:[0,1],classif:[0,1],classificationsmot:[0,1],classmethod:1,clear:1,clf:0,clip:[0,1],clip_valu:[0,1],clone:0,close:0,cls:1,code:2,coeffici:0,column:[0,1],com:[0,1],come:0,commit:0,compat:[0,1],complet:0,complexencod:1,comput:[0,1],compute_import:[0,1],compute_loss:1,conda:0,consecut:[0,1],contain:[0,1],content:2,context:1,continu:1,contribut:2,convert:1,corr:1,correct:1,correl:0,correspond:1,could:[0,1],counter:1,cpu:1,creat:[0,1],create_dataload:1,create_explain_matrix:1,create_group_matrix:1,create_sampl:1,cross:0,csr:[0,1],csr_matrix:1,ctx:1,cuda:1,current:[0,1],custom:[1,2],data:[1,2],datafram:1,dataload:[0,1],dataset:[0,1],dblp:1,decai:0,decis:0,decod:0,deduc:0,deep:1,deeprecomodel:1,def:[0,1],defin:[0,1],define_devic:1,degener:1,depend:[0,1],descript:1,detail:1,detect:[0,1],determin:1,develop:0,devic:1,device_nam:[0,1],dict:[0,1],dictionari:1,dictionnari:[0,1],did:[],differ:[0,1],differenti:1,difficulti:0,dim:1,dimens:1,directli:1,discret:1,discuss:0,disk:0,distinct:1,distribut:1,divid:0,divis:1,docker:0,doe:[1,2],doing:0,don:1,done:[0,1],dreamquark:0,dreamquarktabnet:0,drop:[0,1],drop_last:[0,1],dure:[0,1],each:[0,1],earli:[0,1],early_stopping_metr:1,earlystop:1,easi:2,easier:0,easili:0,either:[0,1],element:1,els:1,emb:[],embded:[],embed:[0,1],embedded_x:1,embeddinggener:1,empti:1,enabl:0,encod:1,end:0,enforc:1,ensur:1,ensure_ascii:1,entmax15:1,entmax15funct:1,entmax:[0,1],entmoid15:1,entropi:0,epoch:[0,1],eps:1,epsilon:[0,1],equal:1,equival:1,error:1,especi:0,eval:[0,1,2],eval_metr:1,eval_nam:[0,1],eval_set:[0,1],evalu:[1,2],even:0,event:1,everi:[0,1],exact:1,exactli:0,exampl:[0,1],except:1,exempl:0,exist:0,exit:1,expert:1,explain:1,explan:1,explanatori:0,explicit:1,extra:0,extract:1,factori:1,fals:[0,1],feattransform:1,featu:[],featur:[0,1],few:0,file:1,filepath:1,filter_weight:1,first:[0,1],fit:[1,2],fly:2,follow:[0,1],forest:[],forg:0,format:1,former:1,formula:1,forward:1,forward_mask:1,found:0,frequenc:1,from:[0,1],from_unsupervis:[0,1],further:0,gamma:[0,1],gate:0,gbn:1,gener:[0,1],get:[0,1],get_metrics_by_nam:1,ghost:[0,1],gini:0,git:0,github:[0,1],give:[0,1],given:[0,1],glu:[0,1],glu_block:1,glu_lay:1,good:0,gpu:1,grad:1,grad_output:1,gradient:[0,1],greater:0,group:[0,1],group_attention_matrix:1,group_dim:1,group_matrix:1,grouped_featur:[0,1],handl:2,happen:1,harder:0,has:[0,1],have:[0,1],help:0,here:0,highli:1,histori:1,hold:1,hook:1,hot:1,how:[1,2],html:1,http:[0,1],idf:0,idx:[],ignor:1,imeplement:[],implement:[0,1],improv:[0,1],includ:0,incomplet:1,indent:1,independ:[0,1],index:[1,2],indic:[0,1],infer:1,infer_multitask_output:1,infer_output_dim:1,infin:1,initi:[0,1],initialize_glu:1,initialize_non_glu:1,input:[0,1],input_dim:1,insid:0,instal:2,instanc:1,instead:1,integ:[0,1],intend:1,interpret:2,invers:[0,1],ipynb:0,is_batch_level:1,is_maxim:1,is_multilabel:1,issu:0,iter:1,its:0,join:0,journal:1,json:1,jsonencod:1,jupyt:0,just:1,jvp:1,kaggl:0,keep:1,kei:[0,1],kwarg:1,labda:[],lambda:1,lambda_spars:[0,1],larg:0,last:[0,1],later:0,latter:1,layer:0,learn:[1,2],least:[0,1],left:[0,1],length:[0,1],let:1,level:[0,1],librari:0,like:[0,1],line:0,linear:0,link:2,list:[0,1],list_embedded_x:1,list_group:1,list_obfusc:1,list_output:1,list_y_scor:1,list_y_tru:1,load:[1,2],load_class_attr:1,load_model:[0,1],load_weights_from_unsupervis:1,loaded_clf:0,local:[0,1],log:1,logarithm:1,logloss:[0,1],longtensor:1,loop:1,loss:[0,1],loss_fn:[0,1],lot:0,lower:0,lr_schedul:[0,1],lrschedulercallback:1,m_explain:1,m_ij:1,made:0,mae:[0,1],main:1,maintain:0,make:[0,1],mandatori:0,mani:1,manner:1,manual:1,map:1,martin:1,martinsa16:1,mask:[0,1],mask_typ:[0,1],match:[0,1],matric:1,matrix:[0,1],max:0,max_epoch:[0,1],maxim:[0,1],maximum:[0,1],mean:[0,1],mean_squared_log_error:1,mechan:0,memori:1,mention:0,method:1,metric:2,metric_nam:1,metriccontain:1,might:[0,1],mini:0,minimum:1,mix:1,moa:0,modal:0,mode:1,model:[1,2],model_nam:0,modul:2,moment:1,momentum:[0,1],monitor:1,more:[0,1],most:1,mse:[0,1],multi:0,multiclass:[0,1],multiclass_util:2,multilabel:1,multioutput:1,multipl:1,multitask:[0,2],must:[0,1],n_a:[0,1],n_d:[0,1],n_glu:1,n_glu_independ:1,n_group:1,n_indep_decod:[0,1],n_independ:[0,1],n_sampl:1,n_share:[0,1],n_shared_decod:[0,1],n_step:[0,1],n_unique_label:1,name:[0,1],nan:1,ndarrai:1,need:[0,1],needs_input_grad:1,neg:[0,1],network:1,neural:1,nicula:1,non:1,none:[0,1],normal:[0,1],note:[0,1],notebook:0,now:0,num:[],num_work:[0,1],number:[0,1],numpi:1,obf_var:1,obfusc:1,obj:1,object:1,occur:[],occurr:0,on_batch_begin:1,on_batch_end:1,on_epoch_begin:1,on_epoch_end:1,on_train_begin:1,on_train_end:1,one:[0,1],onecyclelr:1,ones:0,onli:1,oper:1,optim:[0,1],optimizer_fn:[0,1],optimizer_param:[0,1],optimo:[],option:0,order:[0,1],org:[0,1],orgin:[0,1],origin:[0,1],other:1,otherwis:1,our:0,out:1,output:1,output_dim:1,over:1,overfit:0,overridden:1,overtim:0,overwritten:0,own:[0,1],packag:2,page:2,panda:1,paper:[0,1],param:1,paramet:[1,2],pass:1,path:1,patienc:[0,1],pca:0,pdf:0,per:[0,1],percentag:[0,1],perform:[0,1],peter:1,pfister:0,pin:1,pin_memori:1,pip:0,pipelin:0,place:0,pleas:0,plot:0,poetri:0,point:1,posit:1,possibl:0,post:1,post_embed_dim:1,pre:2,pred:0,predict:[0,1],predict_func:1,predict_proba:1,predictdataset:1,prefix:1,prepar:1,prepare_target:1,preprint:0,preprocess:0,present:0,pretrain:[0,2],pretraining_exampl:0,pretraining_ratio:[0,1],pretraining_util:2,previous:1,print:1,prior:1,priori:1,probabl:1,problem:[1,2],process:1,processed_feat:1,product:[0,1],propos:0,provid:1,pytorch:[1,2],pytorch_tabnet:0,qualifi:1,question:0,rais:1,random:[0,1],randomobfusc:1,rang:0,rapidli:1,rate:0,readi:0,readm:2,realli:0,rearrang:1,recip:1,recommend:0,reconstruct:[0,1],record:1,reduc:[0,1],reducing_matrix:1,regist:1,regress:[0,1],regressionsmot:[0,1],rel:1,relat:1,repositori:0,repres:1,reproduc:0,requir:1,res:1,reset:1,result:1,retriev:[0,1],reus:0,reusag:0,risk:0,rmse:[0,1],rmsle:[0,1],roc_auc_scor:0,root:1,row:1,rule:[0,1],run:1,same:[0,1],sampl:[0,1],sampler:1,save:[1,2],save_for_backward:1,save_for_forward:1,save_model:[0,1],saved_filepath:0,saving_path:[],saving_path_nam:0,scale:1,schedul:[0,1],scheduler_fn:[0,1],scheduler_param:[0,1],scikit:[0,1],scipi:[0,1],score:[0,1],search:2,section:[],see:[0,1],seed:[0,1],select:0,self:[0,1],semi:2,separ:1,sequenc:1,serializ:1,set:[0,1],set_param:1,set_train:1,shape:1,share:0,shared_lay:1,should:[0,1],show:1,silent:1,simpl:0,sinc:[0,1],singl:[0,1],size:[0,1],skipkei:1,sklearn:[0,1],slack:0,small:1,smaller:1,smote:1,softmax:1,solut:0,some:[0,1],sort:1,sort_kei:1,sourc:[1,2],spars:[0,1],sparsemax:[0,2],sparsemaxfunct:1,sparsepredictdataset:1,sparser:0,sparsetorchdataset:1,sparsiti:0,specif:[0,1],specifi:0,specifii:0,spin:1,squar:1,stabl:1,stack_batch:1,stai:1,start:[0,1],state:0,step:[0,1],step_siz:0,steplr:0,steps_output:1,stop:[0,1],store:1,str:[0,1],string:[0,1],subclass:1,subprocess:1,subsampl:1,sum:1,supermodul:1,supervis:[1,2],support:1,sure:[0,1],tab_model:[0,2],tab_network:2,tabmodel:1,tabnet:[1,2],tabnet_model_test_1:0,tabnetclassifi:[0,1],tabnetdecod:1,tabnetencod:1,tabnetmultitaskclassifi:[0,1],tabnetnoembed:1,tabnetpretrain:[0,1],tabnetregressor:[0,1],tabular:2,take:1,talk:0,target:[0,1],target_mapp:1,target_typ:1,task:[0,1],tasks_dim:1,tasks_label:1,templat:0,tensor:1,term:0,termin:[0,1],text:0,than:[0,1],thei:[0,1],them:1,thi:[0,1],though:1,tol:1,torch:[0,1],torchdataset:1,train:[1,2],train_dataload:1,train_label:1,trainer:1,trainng:0,transform:[0,1],trick:1,tupl:[0,1],twice:[0,1],two:1,type:[0,1],type_of_target:1,typeerror:1,typic:0,unchang:1,uniqu:[0,1],unique_label:1,unit:0,unknown:1,unsupervis:1,unsupervised_model:[0,1],unsupervisedloss:1,unsupervisedlossnumpi:1,unsupervisedmetr:1,unsupervisednumpymetr:1,unsupmetriccontain:1,untouch:0,updat:1,update_fit_param:1,usag:1,use:[1,2],used:[0,1],useful:0,user:1,using:0,usual:0,util:[0,2],val_metr:1,valid:[0,1],valid_dataload:1,validate_eval_set:1,valu:[0,1],valueerror:1,variabl:[0,1],vector:1,verbos:[0,1],version:0,via:0,video:0,virtual:[],virtual_batch_s:[0,1],vjp:1,vlad:1,wait:1,wan:0,want:0,warm:0,warm_start:[0,1],warn:1,weight:[0,1],weight_updat:1,well:1,were:1,what:2,when:[0,1],where:1,wheter:1,whether:[0,1],which:[0,1],width:0,wihtout:[],wish:0,within:[0,1],without:[0,1],work:1,worker:[0,1],wors:0,wrapper:1,wrong:1,www:[],x_predict:0,x_test:0,x_train:[0,1],x_valid:0,y_pred:1,y_score:[0,1],y_train:[0,1],y_true:[0,1],y_valid:0,you:[0,1],your:0,youtu:[],ysbazo8ymx8:[],zerodivisionerror:1,zip:1},titles:["README","pytorch_tabnet package","Welcome to pytorch_tabnet\u2019s documentation!"],titleterms:{"class":1,"default":0,"function":1,"new":0,Useful:0,abstract_model:1,attent:0,augment:[0,1],callback:1,code:0,contribut:0,cpu:0,custom:0,data:0,doc:[],document:2,doe:0,early_stopping_metr:[],easi:0,eval_metr:0,evalu:0,fit:0,fly:0,gpu:0,handl:0,how:0,indic:2,instal:0,interpret:0,label:1,learn:0,link:0,load:0,metric:[0,1],model:0,modul:1,multi:1,multiclass_util:1,multitask:1,onli:0,packag:1,paramet:0,pre:0,pretrain:1,pretraining_util:1,problem:0,pytorch:0,pytorch_tabnet:[1,2],readm:0,save:0,script:[],semi:0,sourc:0,sparsemax:1,supervis:0,tab_model:1,tab_network:1,tabl:2,tabnet:0,tabular:0,train:0,use:0,util:1,welcom:2,what:0}})
