# Supplementary material for: Development of a deep learning model for predicting recurrence of hepatocellular carcinoma after liver transplantation
Source: Front Med (Lausanne). 2024 Jun 11;11:1373005. doi: 10.3389/fmed.2024.1373005 (PMC11196752; doi:10.3389/fmed.2024.1373005)
Supplement: Supplementary file 1 [file Data_Sheet_1.ZIP › Raw data/source data and codes/codes/tabnet/docs-scripts/source/conf.py]

# Configuration file for the Sphinx documentation builder.
#
# This file only contains a selection of the most common options. For a full
# list see the documentation:
# https://www.sphinx-doc.org/en/master/usage/configuration.html

# -- Path setup --------------------------------------------------------------

# If extensions (or modules to document with autodoc) are in another directory,
# add these directories to sys.path here. If the directory is relative to the
# documentation root, use os.path.abspath to make it absolute, like shown here.
#
# import os
# import sys
# sys.path.insert(0, os.path.abspath('.'))


# -- Project information -----------------------------------------------------

project = "pytorch_tabnet"
copyright = "2019, Dreamquark"
author = "Dreamquark"


# -- General configuration ---------------------------------------------------

# Add any Sphinx extension module names here, as strings. They can be
# extensions coming with Sphinx (named 'sphinx.ext.*') or your custom
# ones.
# extensions = [
#     'sphinx.ext.todo', 'sphinx.ext.viewcode', 'sphinx.ext.autodoc'
# ]
extensions = [
    "sphinx.ext.mathjax",
    "sphinx.ext.autodoc",
    "sphinx.ext.doctest",
    "sphinx.ext.inheritance_diagram",
    "sphinx.ext.viewcode",
    "sphinx.ext.napoleon",
    "sphinx_rtd_theme",
    "recommonmark",
]

# Add any paths that contain templates here, relative to this directory.
templates_path = ["./_templates"]

# List of patterns, relative to source directory, that match files and
# directories to ignore when looking for source files.
# This pattern also affects html_static_path and html_extra_path.
exclude_patterns = []


# -- Options for HTML output -------------------------------------------------

# The theme to use for HTML and HTML Help pages.  See the documentation for
# a list of builtin themes.
#
html_theme = "sphinx_rtd_theme"
pygments_style = "sphinx"

# Add any paths that contain custom static files (such as style sheets) here,
# relative to this directory. They are copied after the builtin static files,
# so a file named "default.csssphinxdoc" will overwrite the builtin "default.css".
html_static_path = ["./_static"]
html_css_files = [
    "./default.css",
]

# The suffix(es) of source filenames.
# You can specify multiple suffix as a list of string:
#
source_suffix = [".rst", ".md"]
