# Supplementary material for: Development of a deep learning model for predicting recurrence of hepatocellular carcinoma after liver transplantation
Source: Front Med (Lausanne). 2024 Jun 11;11:1373005. doi: 10.3389/fmed.2024.1373005 (PMC11196752; doi:10.3389/fmed.2024.1373005)
Supplement: Supplementary file 1 [file Data_Sheet_1.ZIP › Raw data/source data and codes/codes/tabnet/forest_example.ipynb]

# %% [code]
from pytorch_tabnet.tab_model import TabNetClassifier

import torch
from sklearn.preprocessing import LabelEncoder
from sklearn.metrics import accuracy_score
from sklearn.model_selection import train_test_split
import pandas as pd
import numpy as np
np.random.seed(0)


import os
import wget
from pathlib import Path
import shutil
import gzip

from matplotlib import pyplot as plt
%matplotlib inline

# %% [markdown]
# Download ForestCoverType dataset

# %% [code]
url = "https://archive.ics.uci.edu/ml/machine-learning-databases/covtype/covtype.data.gz"
dataset_name = 'forest-cover-type'
tmp_out = Path('./data/'+dataset_name+'.gz')
out = Path(os.getcwd()+'/data/'+dataset_name+'.csv')

# %% [code]
out.parent.mkdir(parents=True, exist_ok=True)
if out.exists():
    print("File already exists.")
else:
    print("Downloading file...")
    wget.download(url, tmp_out.as_posix())
    with gzip.open(tmp_out, 'rb') as f_in:
        with open(out, 'wb') as f_out:
            shutil.copyfileobj(f_in, f_out)
    


# %% [markdown]
# Load data and split
Same split as in original paper

# %% [code]
target = "Covertype"

bool_columns = [
    "Wilderness_Area1", "Wilderness_Area2", "Wilderness_Area3",
    "Wilderness_Area4", "Soil_Type1", "Soil_Type2", "Soil_Type3", "Soil_Type4",
    "Soil_Type5", "Soil_Type6", "Soil_Type7", "Soil_Type8", "Soil_Type9",
    "Soil_Type10", "Soil_Type11", "Soil_Type12", "Soil_Type13", "Soil_Type14",
    "Soil_Type15", "Soil_Type16", "Soil_Type17", "Soil_Type18", "Soil_Type19",
    "Soil_Type20", "Soil_Type21", "Soil_Type22", "Soil_Type23", "Soil_Type24",
    "Soil_Type25", "Soil_Type26", "Soil_Type27", "Soil_Type28", "Soil_Type29",
    "Soil_Type30", "Soil_Type31", "Soil_Type32", "Soil_Type33", "Soil_Type34",
    "Soil_Type35", "Soil_Type36", "Soil_Type37", "Soil_Type38", "Soil_Type39",
    "Soil_Type40"
]

int_columns = [
    "Elevation", "Aspect", "Slope", "Horizontal_Distance_To_Hydrology",
    "Vertical_Distance_To_Hydrology", "Horizontal_Distance_To_Roadways",
    "Hillshade_9am", "Hillshade_Noon", "Hillshade_3pm",
    "Horizontal_Distance_To_Fire_Points"
]

feature_columns = (
    int_columns + bool_columns + [target])


# %% [code]
train = pd.read_csv(out, header=None, names=feature_columns)

n_total = len(train)

# Train, val and test split follows
# Rory Mitchell, Andrey Adinets, Thejaswi Rao, and Eibe Frank.
# Xgboost: Scalable GPU accelerated learning. arXiv:1806.11248, 2018.

train_val_indices, test_indices = train_test_split(
    range(n_total), test_size=0.2, random_state=0)
train_indices, valid_indices = train_test_split(
    train_val_indices, test_size=0.2 / 0.6, random_state=0)


# %% [markdown]
# Simple preprocessing

Label encode categorical features and fill empty cells.

# %% [code]
categorical_columns = []
categorical_dims =  {}
for col in train.columns[train.dtypes == object]:
    print(col, train[col].nunique())
    l_enc = LabelEncoder()
    train[col] = train[col].fillna("VV_likely")
    train[col] = l_enc.fit_transform(train[col].values)
    categorical_columns.append(col)
    categorical_dims[col] = len(l_enc.classes_)

for col in train.columns[train.dtypes == 'float64']:
    train.fillna(train.loc[train_indices, col].mean(), inplace=True)

# %% [markdown]
# Define categorical features for categorical embeddings

# %% [code]
# This is a generic pipeline but actually no categorical features are available for this dataset

unused_feat = []

features = [ col for col in train.columns if col not in unused_feat+[target]] 

cat_idxs = [ i for i, f in enumerate(features) if f in categorical_columns]

cat_dims = [ categorical_dims[f] for i, f in enumerate(features) if f in categorical_columns]


# %% [markdown]
# Network parameters

# %% [code]
clf = TabNetClassifier(
    n_d=64, n_a=64, n_steps=5,
    gamma=1.5, n_independent=2, n_shared=2,
    cat_idxs=cat_idxs,
    cat_dims=cat_dims,
    cat_emb_dim=1,
    lambda_sparse=1e-4, momentum=0.3, clip_value=2.,
    optimizer_fn=torch.optim.Adam,
    optimizer_params=dict(lr=2e-2),
    scheduler_params = {"gamma": 0.95,
                     "step_size": 20},
    scheduler_fn=torch.optim.lr_scheduler.StepLR, epsilon=1e-15
)

# %% [markdown]
# Training

# %% [code]
if os.getenv("CI", False):
# Take only a subsample to run CI
    X_train = train[features].values[train_indices][:1000,:]
    y_train = train[target].values[train_indices][:1000]
else:
    X_train = train[features].values[train_indices]
    y_train = train[target].values[train_indices]

X_valid = train[features].values[valid_indices]
y_valid = train[target].values[valid_indices]

X_test = train[features].values[test_indices]
y_test = train[target].values[test_indices]

# %% [code]
max_epochs = 100 if not os.getenv("CI", False) else 2

# %% [code]
from pytorch_tabnet.augmentations import ClassificationSMOTE
aug = ClassificationSMOTE(p=0.2)

clf.fit(
    X_train=X_train, y_train=y_train,
    eval_set=[(X_train, y_train), (X_valid, y_valid)],
    eval_name=['train', 'valid'],
    max_epochs=max_epochs, patience=100,
    batch_size=16384, virtual_batch_size=256,
    augmentations=aug
) 

# %% [code]
# plot losses
plt.plot(clf.history['loss'])

# %% [code]
# plot accuracy
plt.plot(clf.history['train_accuracy'])
plt.plot(clf.history['valid_accuracy'])

# %% [markdown]
### Predictions


# %% [code]
# To get final results you may need to use a mapping for classes 
# as you are allowed to use targets like ["yes", "no", "maybe", "I don't know"]

preds_mapper = { idx : class_name for idx, class_name in enumerate(clf.classes_)}

preds = clf.predict_proba(X_test)

y_pred = np.vectorize(preds_mapper.get)(np.argmax(preds, axis=1))

test_acc = accuracy_score(y_pred=y_pred, y_true=y_test)

print(f"BEST VALID SCORE FOR {dataset_name} : {clf.best_cost}")
print(f"FINAL TEST SCORE FOR {dataset_name} : {test_acc}")

# %% [code]
# or you can simply use the predict method

y_pred = clf.predict(X_test)
test_acc = accuracy_score(y_pred=y_pred, y_true=y_test)
print(f"FINAL TEST SCORE FOR {dataset_name} : {test_acc}")

# %% [markdown]
# Save and load Model

# %% [code]
# save state dict
saved_filename = clf.save_model('test_model')

# %% [code]
# define new model and load save parameters
loaded_clf = TabNetClassifier()
loaded_clf.load_model(saved_filename)

# %% [code]
loaded_preds = loaded_clf.predict_proba(X_test)
loaded_y_pred = np.vectorize(preds_mapper.get)(np.argmax(loaded_preds, axis=1))

loaded_test_acc = accuracy_score(y_pred=loaded_y_pred, y_true=y_test)

print(f"FINAL TEST SCORE FOR {dataset_name} : {loaded_test_acc}")

# %% [code]
assert(test_acc == loaded_test_acc)

# %% [markdown]
# Global explainability : feat importance summing to 1

# %% [code]
clf.feature_importances_

# %% [markdown]
# Local explainability and masks

# %% [code]
explain_matrix, masks = clf.explain(X_test)

# %% [code]
fig, axs = plt.subplots(1, 5, figsize=(20,20))

for i in range(5):
    axs[i].imshow(masks[i][:50])
    axs[i].set_title(f"mask {i}")

# %% [markdown]
# XGB

# %% [code]
n_estimators = 1000 if not os.getenv("CI", False) else 20

# %% [code]
from xgboost import XGBClassifier

clf_xgb = XGBClassifier(max_depth=8,
    learning_rate=0.1,
    n_estimators=n_estimators,
    verbosity=0,
    silent=None,
    objective="multi:softmax",
    booster='gbtree',
    n_jobs=-1,
    nthread=None,
    gamma=0,
    min_child_weight=1,
    max_delta_step=0,
    subsample=0.7,
    colsample_bytree=1,
    colsample_bylevel=1,
    colsample_bynode=1,
    reg_alpha=0,
    reg_lambda=1,
    scale_pos_weight=1,
    base_score=0.5,
    random_state=0,
    seed=None,)

clf_xgb.fit(X_train, y_train,
            eval_set=[(X_valid, y_valid)],
            early_stopping_rounds=40,
            verbose=10)

# %% [code]
preds_valid = np.array(clf_xgb.predict_proba(X_valid, ))
valid_acc = accuracy_score(y_pred=np.argmax(preds_valid, axis=1) + 1, y_true=y_valid)
print(valid_acc)

preds_test = np.array(clf_xgb.predict_proba(X_test))
test_acc = accuracy_score(y_pred=np.argmax(preds_test, axis=1) + 1, y_true=y_test)
print(test_acc)

# %% [code]
