# Supplementary material for: Development of a deep learning model for predicting recurrence of hepatocellular carcinoma after liver transplantation
Source: Front Med (Lausanne). 2024 Jun 11;11:1373005. doi: 10.3389/fmed.2024.1373005 (PMC11196752; doi:10.3389/fmed.2024.1373005)
Supplement: Supplementary file 1 [file Data_Sheet_1.ZIP › Raw data/source data and codes/codes/tabnet/poetry.lock]

[[package]]
name = "alabaster"
version = "0.7.13"
description = "A configurable sidebar-enabled Sphinx theme"
category = "dev"
optional = false
python-versions = ">=3.6"

[[package]]
name = "anyio"
version = "3.7.1"
description = "High level compatibility layer for multiple asynchronous event loop implementations"
category = "dev"
optional = false
python-versions = ">=3.7"

[package.dependencies]
exceptiongroup = {version = "*", markers = "python_version < \"3.11\""}
idna = ">=2.8"
sniffio = ">=1.1"
typing-extensions = {version = "*", markers = "python_version < \"3.8\""}

[package.extras]
doc = ["Sphinx", "packaging", "sphinx-autodoc-typehints (>=1.2.0)", "sphinx-rtd-theme (>=1.2.2)", "sphinxcontrib-jquery"]
test = ["anyio[trio]", "coverage[toml] (>=4.5)", "hypothesis (>=4.0)", "mock (>=4)", "psutil (>=5.9)", "pytest (>=7.0)", "pytest-mock (>=3.6.1)", "trustme", "uvloop (>=0.17)"]
trio = ["trio (<0.22)"]

[[package]]
name = "appnope"
version = "0.1.3"
description = "Disable App Nap on macOS >= 10.9"
category = "dev"
optional = false
python-versions = "*"

[[package]]
name = "argon2-cffi"
version = "21.3.0"
description = "The secure Argon2 password hashing algorithm."
category = "dev"
optional = false
python-versions = ">=3.6"

[package.dependencies]
argon2-cffi-bindings = "*"
typing-extensions = {version = "*", markers = "python_version < \"3.8\""}

[package.extras]
dev = ["cogapp", "coverage[toml] (>=5.0.2)", "furo", "hypothesis", "pre-commit", "pytest", "sphinx", "sphinx-notfound-page", "tomli"]
docs = ["furo", "sphinx", "sphinx-notfound-page"]
tests = ["coverage[toml] (>=5.0.2)", "hypothesis", "pytest"]

[[package]]
name = "argon2-cffi-bindings"
version = "21.2.0"
description = "Low-level CFFI bindings for Argon2"
category = "dev"
optional = false
python-versions = ">=3.6"

[package.dependencies]
cffi = ">=1.0.1"

[package.extras]
dev = ["cogapp", "pre-commit", "pytest", "wheel"]
tests = ["pytest"]

[[package]]
name = "atomicwrites"
version = "1.4.1"
description = "Atomic file writes."
category = "dev"
optional = false
python-versions = ">=2.7, !=3.0.*, !=3.1.*, !=3.2.*, !=3.3.*"

[[package]]
name = "attrs"
version = "23.1.0"
description = "Classes Without Boilerplate"
category = "dev"
optional = false
python-versions = ">=3.7"

[package.dependencies]
importlib-metadata = {version = "*", markers = "python_version < \"3.8\""}

[package.extras]
cov = ["attrs[tests]", "coverage[toml] (>=5.3)"]
dev = ["attrs[docs,tests]", "pre-commit"]
docs = ["furo", "myst-parser", "sphinx", "sphinx-notfound-page", "sphinxcontrib-towncrier", "towncrier", "zope-interface"]
tests = ["attrs[tests-no-zope]", "zope-interface"]
tests-no-zope = ["cloudpickle", "hypothesis", "mypy (>=1.1.1)", "pympler", "pytest (>=4.3.0)", "pytest-mypy-plugins", "pytest-xdist[psutil]"]

[[package]]
name = "Babel"
version = "2.12.1"
description = "Internationalization utilities"
category = "dev"
optional = false
python-versions = ">=3.7"

[package.dependencies]
pytz = {version = ">=2015.7", markers = "python_version < \"3.9\""}

[[package]]
name = "backcall"
version = "0.2.0"
description = "Specifications for callback functions passed in to an API"
category = "dev"
optional = false
python-versions = "*"

[[package]]
name = "beautifulsoup4"
version = "4.12.2"
description = "Screen-scraping library"
category = "dev"
optional = false
python-versions = ">=3.6.0"

[package.dependencies]
soupsieve = ">1.2"

[package.extras]
html5lib = ["html5lib"]
lxml = ["lxml"]

[[package]]
name = "bleach"
version = "6.0.0"
description = "An easy safelist-based HTML-sanitizing tool."
category = "dev"
optional = false
python-versions = ">=3.7"

[package.dependencies]
six = ">=1.9.0"
webencodings = "*"

[package.extras]
css = ["tinycss2 (>=1.1.0,<1.2)"]

[[package]]
name = "certifi"
version = "2023.7.22"
description = "Python package for providing Mozilla's CA Bundle."
category = "dev"
optional = false
python-versions = ">=3.6"

[[package]]
name = "cffi"
version = "1.15.1"
description = "Foreign Function Interface for Python calling C code."
category = "dev"
optional = false
python-versions = "*"

[package.dependencies]
pycparser = "*"

[[package]]
name = "charset-normalizer"
version = "3.2.0"
description = "The Real First Universal Charset Detector. Open, modern and actively maintained alternative to Chardet."
category = "dev"
optional = false
python-versions = ">=3.7.0"

[[package]]
name = "colorama"
version = "0.4.6"
description = "Cross-platform colored terminal text."
category = "main"
optional = false
python-versions = "!=3.0.*,!=3.1.*,!=3.2.*,!=3.3.*,!=3.4.*,!=3.5.*,!=3.6.*,>=2.7"

[[package]]
name = "commonmark"
version = "0.9.1"
description = "Python parser for the CommonMark Markdown spec"
category = "dev"
optional = false
python-versions = "*"

[package.extras]
test = ["flake8 (==3.7.8)", "hypothesis (==3.55.3)"]

[[package]]
name = "cycler"
version = "0.11.0"
description = "Composable style cycles"
category = "dev"
optional = false
python-versions = ">=3.6"

[[package]]
name = "debugpy"
version = "1.6.7"
description = "An implementation of the Debug Adapter Protocol for Python"
category = "dev"
optional = false
python-versions = ">=3.7"

[[package]]
name = "decorator"
version = "5.1.1"
description = "Decorators for Humans"
category = "dev"
optional = false
python-versions = ">=3.5"

[[package]]
name = "defusedxml"
version = "0.7.1"
description = "XML bomb protection for Python stdlib modules"
category = "dev"
optional = false
python-versions = ">=2.7, !=3.0.*, !=3.1.*, !=3.2.*, !=3.3.*, !=3.4.*"

[[package]]
name = "docutils"
version = "0.17.1"
description = "Docutils -- Python Documentation Utilities"
category = "dev"
optional = false
python-versions = ">=2.7, !=3.0.*, !=3.1.*, !=3.2.*, !=3.3.*, !=3.4.*"

[[package]]
name = "entrypoints"
version = "0.3"
description = "Discover and load entry points from installed packages."
category = "dev"
optional = false
python-versions = ">=2.7"

[[package]]
name = "exceptiongroup"
version = "1.1.2"
description = "Backport of PEP 654 (exception groups)"
category = "dev"
optional = false
python-versions = ">=3.7"

[package.extras]
test = ["pytest (>=6)"]

[[package]]
name = "fastjsonschema"
version = "2.18.0"
description = "Fastest Python implementation of JSON schema"
category = "dev"
optional = false
python-versions = "*"

[package.extras]
devel = ["colorama", "json-spec", "jsonschema", "pylint", "pytest", "pytest-benchmark", "pytest-cache", "validictory"]

[[package]]
name = "flake8"
version = "3.7.9"
description = "the modular source code checker: pep8, pyflakes and co"
category = "dev"
optional = false
python-versions = ">=2.7, !=3.0.*, !=3.1.*, !=3.2.*, !=3.3.*"

[package.dependencies]
entrypoints = ">=0.3.0,<0.4.0"
mccabe = ">=0.6.0,<0.7.0"
pycodestyle = ">=2.5.0,<2.6.0"
pyflakes = ">=2.1.0,<2.2.0"

[[package]]
name = "idna"
version = "3.4"
description = "Internationalized Domain Names in Applications (IDNA)"
category = "dev"
optional = false
python-versions = ">=3.5"

[[package]]
name = "imagesize"
version = "1.4.1"
description = "Getting image size from png/jpeg/jpeg2000/gif file"
category = "dev"
optional = false
python-versions = ">=2.7, !=3.0.*, !=3.1.*, !=3.2.*, !=3.3.*"

[[package]]
name = "importlib-metadata"
version = "6.7.0"
description = "Read metadata from Python packages"
category = "dev"
optional = false
python-versions = ">=3.7"

[package.dependencies]
typing-extensions = {version = ">=3.6.4", markers = "python_version < \"3.8\""}
zipp = ">=0.5"

[package.extras]
docs = ["furo", "jaraco.packaging (>=9)", "jaraco.tidelift (>=1.4)", "rst.linker (>=1.9)", "sphinx (>=3.5)", "sphinx-lint"]
perf = ["ipython"]
testing = ["flufl.flake8", "importlib-resources (>=1.3)", "packaging", "pyfakefs", "pytest (>=6)", "pytest-black (>=0.3.7)", "pytest-checkdocs (>=2.4)", "pytest-cov", "pytest-enabler (>=1.3)", "pytest-mypy (>=0.9.1)", "pytest-perf (>=0.9.2)", "pytest-ruff"]

[[package]]
name = "importlib-resources"
version = "5.12.0"
description = "Read resources from Python packages"
category = "dev"
optional = false
python-versions = ">=3.7"

[package.dependencies]
zipp = {version = ">=3.1.0", markers = "python_version < \"3.10\""}

[package.extras]
docs = ["furo", "jaraco.packaging (>=9)", "jaraco.tidelift (>=1.4)", "rst.linker (>=1.9)", "sphinx (>=3.5)", "sphinx-lint"]
testing = ["flake8 (<5)", "pytest (>=6)", "pytest-black (>=0.3.7)", "pytest-checkdocs (>=2.4)", "pytest-cov", "pytest-enabler (>=1.3)", "pytest-flake8", "pytest-mypy (>=0.9.1)"]

[[package]]
name = "iniconfig"
version = "2.0.0"
description = "brain-dead simple config-ini parsing"
category = "dev"
optional = false
python-versions = ">=3.7"

[[package]]
name = "ipykernel"
version = "6.16.2"
description = "IPython Kernel for Jupyter"
category = "dev"
optional = false
python-versions = ">=3.7"

[package.dependencies]
appnope = {version = "*", markers = "platform_system == \"Darwin\""}
debugpy = ">=1.0"
ipython = ">=7.23.1"
jupyter-client = ">=6.1.12"
matplotlib-inline = ">=0.1"
nest-asyncio = "*"
packaging = "*"
psutil = "*"
pyzmq = ">=17"
tornado = ">=6.1"
traitlets = ">=5.1.0"

[package.extras]
docs = ["myst-parser", "pydata-sphinx-theme", "sphinx", "sphinxcontrib-github-alt"]
test = ["flaky", "ipyparallel", "pre-commit", "pytest (>=7.0)", "pytest-cov", "pytest-timeout"]

[[package]]
name = "ipython"
version = "7.34.0"
description = "IPython: Productive Interactive Computing"
category = "dev"
optional = false
python-versions = ">=3.7"

[package.dependencies]
appnope = {version = "*", markers = "sys_platform == \"darwin\""}
backcall = "*"
colorama = {version = "*", markers = "sys_platform == \"win32\""}
decorator = "*"
jedi = ">=0.16"
matplotlib-inline = "*"
pexpect = {version = ">4.3", markers = "sys_platform != \"win32\""}
pickleshare = "*"
prompt-toolkit = ">=2.0.0,<3.0.0 || >3.0.0,<3.0.1 || >3.0.1,<3.1.0"
pygments = "*"
setuptools = ">=18.5"
traitlets = ">=4.2"

[package.extras]
all = ["Sphinx (>=1.3)", "ipykernel", "ipyparallel", "ipywidgets", "nbconvert", "nbformat", "nose (>=0.10.1)", "notebook", "numpy (>=1.17)", "pygments", "qtconsole", "requests", "testpath"]
doc = ["Sphinx (>=1.3)"]
kernel = ["ipykernel"]
nbconvert = ["nbconvert"]
nbformat = ["nbformat"]
notebook = ["ipywidgets", "notebook"]
parallel = ["ipyparallel"]
qtconsole = ["qtconsole"]
test = ["ipykernel", "nbformat", "nose (>=0.10.1)", "numpy (>=1.17)", "pygments", "requests", "testpath"]

[[package]]
name = "ipython_genutils"
version = "0.2.0"
description = "Vestigial utilities from IPython"
category = "dev"
optional = false
python-versions = "*"

[[package]]
name = "ipywidgets"
version = "8.0.7"
description = "Jupyter interactive widgets"
category = "dev"
optional = false
python-versions = ">=3.7"

[package.dependencies]
ipykernel = ">=4.5.1"
ipython = ">=6.1.0"
jupyterlab-widgets = ">=3.0.7,<3.1.0"
traitlets = ">=4.3.1"
widgetsnbextension = ">=4.0.7,<4.1.0"

[package.extras]
test = ["ipykernel", "jsonschema", "pytest (>=3.6.0)", "pytest-cov", "pytz"]

[[package]]
name = "jedi"
version = "0.18.2"
description = "An autocompletion tool for Python that can be used for text editors."
category = "dev"
optional = false
python-versions = ">=3.6"

[package.dependencies]
parso = ">=0.8.0,<0.9.0"

[package.extras]
docs = ["Jinja2 (==2.11.3)", "MarkupSafe (==1.1.1)", "Pygments (==2.8.1)", "alabaster (==0.7.12)", "babel (==2.9.1)", "chardet (==4.0.0)", "commonmark (==0.8.1)", "docutils (==0.17.1)", "future (==0.18.2)", "idna (==2.10)", "imagesize (==1.2.0)", "mock (==1.0.1)", "packaging (==20.9)", "pyparsing (==2.4.7)", "pytz (==2021.1)", "readthedocs-sphinx-ext (==2.1.4)", "recommonmark (==0.5.0)", "requests (==2.25.1)", "six (==1.15.0)", "snowballstemmer (==2.1.0)", "sphinx (==1.8.5)", "sphinx-rtd-theme (==0.4.3)", "sphinxcontrib-serializinghtml (==1.1.4)", "sphinxcontrib-websupport (==1.2.4)", "urllib3 (==1.26.4)"]
qa = ["flake8 (==3.8.3)", "mypy (==0.782)"]
testing = ["Django (<3.1)", "attrs", "colorama", "docopt", "pytest (<7.0.0)"]

[[package]]
name = "Jinja2"
version = "3.1.2"
description = "A very fast and expressive template engine."
category = "dev"
optional = false
python-versions = ">=3.7"

[package.dependencies]
MarkupSafe = ">=2.0"

[package.extras]
i18n = ["Babel (>=2.7)"]

[[package]]
name = "joblib"
version = "1.3.1"
description = "Lightweight pipelining with Python functions"
category = "main"
optional = false
python-versions = ">=3.7"

[[package]]
name = "jsonschema"
version = "4.17.3"
description = "An implementation of JSON Schema validation for Python"
category = "dev"
optional = false
python-versions = ">=3.7"

[package.dependencies]
attrs = ">=17.4.0"
importlib-metadata = {version = "*", markers = "python_version < \"3.8\""}
importlib-resources = {version = ">=1.4.0", markers = "python_version < \"3.9\""}
pkgutil-resolve-name = {version = ">=1.3.10", markers = "python_version < \"3.9\""}
pyrsistent = ">=0.14.0,<0.17.0 || >0.17.0,<0.17.1 || >0.17.1,<0.17.2 || >0.17.2"
typing-extensions = {version = "*", markers = "python_version < \"3.8\""}

[package.extras]
format = ["fqdn", "idna", "isoduration", "jsonpointer (>1.13)", "rfc3339-validator", "rfc3987", "uri-template", "webcolors (>=1.11)"]
format-nongpl = ["fqdn", "idna", "isoduration", "jsonpointer (>1.13)", "rfc3339-validator", "rfc3986-validator (>0.1.0)", "uri-template", "webcolors (>=1.11)"]

[[package]]
name = "jupyter"
version = "1.0.0"
description = "Jupyter metapackage. Install all the Jupyter components in one go."
category = "dev"
optional = false
python-versions = "*"

[package.dependencies]
ipykernel = "*"
ipywidgets = "*"
jupyter-console = "*"
nbconvert = "*"
notebook = "*"
qtconsole = "*"

[[package]]
name = "jupyter-client"
version = "7.4.9"
description = "Jupyter protocol implementation and client libraries"
category = "dev"
optional = false
python-versions = ">=3.7"

[package.dependencies]
entrypoints = "*"
jupyter-core = ">=4.9.2"
nest-asyncio = ">=1.5.4"
python-dateutil = ">=2.8.2"
pyzmq = ">=23.0"
tornado = ">=6.2"
traitlets = "*"

[package.extras]
doc = ["ipykernel", "myst-parser", "sphinx (>=1.3.6)", "sphinx-rtd-theme", "sphinxcontrib-github-alt"]
test = ["codecov", "coverage", "ipykernel (>=6.12)", "ipython", "mypy", "pre-commit", "pytest", "pytest-asyncio (>=0.18)", "pytest-cov", "pytest-timeout"]

[[package]]
name = "jupyter-console"
version = "6.6.3"
description = "Jupyter terminal console"
category = "dev"
optional = false
python-versions = ">=3.7"

[package.dependencies]
ipykernel = ">=6.14"
ipython = "*"
jupyter-client = ">=7.0.0"
jupyter-core = ">=4.12,<5.0.0 || >=5.1.0"
prompt-toolkit = ">=3.0.30"
pygments = "*"
pyzmq = ">=17"
traitlets = ">=5.4"

[package.extras]
test = ["flaky", "pexpect", "pytest"]

[[package]]
name = "jupyter-core"
version = "4.12.0"
description = "Jupyter core package. A base package on which Jupyter projects rely."
category = "dev"
optional = false
python-versions = ">=3.7"

[package.dependencies]
pywin32 = {version = ">=1.0", markers = "sys_platform == \"win32\" and platform_python_implementation != \"PyPy\""}
traitlets = "*"

[package.extras]
test = ["ipykernel", "pre-commit", "pytest", "pytest-cov", "pytest-timeout"]

[[package]]
name = "jupyter-server"
version = "1.24.0"
description = "The backend—i.e. core services, APIs, and REST endpoints—to Jupyter web applications."
category = "dev"
optional = false
python-versions = ">=3.7"

[package.dependencies]
anyio = ">=3.1.0,<4"
argon2-cffi = "*"
jinja2 = "*"
jupyter-client = ">=6.1.12"
jupyter-core = ">=4.12,<5.0.0 || >=5.1.0"
nbconvert = ">=6.4.4"
nbformat = ">=5.2.0"
packaging = "*"
prometheus-client = "*"
pywinpty = {version = "*", markers = "os_name == \"nt\""}
pyzmq = ">=17"
Send2Trash = "*"
terminado = ">=0.8.3"
tornado = ">=6.1.0"
traitlets = ">=5.1"
websocket-client = "*"

[package.extras]
test = ["coverage", "ipykernel", "pre-commit", "pytest (>=7.0)", "pytest-console-scripts", "pytest-cov", "pytest-mock", "pytest-timeout", "pytest-tornasync", "requests"]

[[package]]
name = "jupyterlab-pygments"
version = "0.2.2"
description = "Pygments theme using JupyterLab CSS variables"
category = "dev"
optional = false
python-versions = ">=3.7"

[[package]]
name = "jupyterlab-widgets"
version = "3.0.8"
description = "Jupyter interactive widgets for JupyterLab"
category = "dev"
optional = false
python-versions = ">=3.7"

[[package]]
name = "kiwisolver"
version = "1.4.4"
description = "A fast implementation of the Cassowary constraint solver"
category = "dev"
optional = false
python-versions = ">=3.7"

[package.dependencies]
typing-extensions = {version = "*", markers = "python_version < \"3.8\""}

[[package]]
name = "MarkupSafe"
version = "2.1.3"
description = "Safely add untrusted strings to HTML/XML markup."
category = "dev"
optional = false
python-versions = ">=3.7"

[[package]]
name = "matplotlib"
version = "3.1.1"
description = "Python plotting package"
category = "dev"
optional = false
python-versions = ">=3.6"

[package.dependencies]
cycler = ">=0.10"
kiwisolver = ">=1.0.1"
numpy = ">=1.11"
pyparsing = ">=2.0.1,<2.0.4 || >2.0.4,<2.1.2 || >2.1.2,<2.1.6 || >2.1.6"
python-dateutil = ">=2.1"

[[package]]
name = "matplotlib-inline"
version = "0.1.6"
description = "Inline Matplotlib backend for Jupyter"
category = "dev"
optional = false
python-versions = ">=3.5"

[package.dependencies]
traitlets = "*"

[[package]]
name = "mccabe"
version = "0.6.1"
description = "McCabe checker, plugin for flake8"
category = "dev"
optional = false
python-versions = "*"

[[package]]
name = "mistune"
version = "3.0.1"
description = "A sane and fast Markdown parser with useful plugins and renderers"
category = "dev"
optional = false
python-versions = ">=3.7"

[[package]]
name = "nbclassic"
version = "1.0.0"
description = "Jupyter Notebook as a Jupyter Server extension."
category = "dev"
optional = false
python-versions = ">=3.7"

[package.dependencies]
argon2-cffi = "*"
ipykernel = "*"
ipython-genutils = "*"
jinja2 = "*"
jupyter-client = ">=6.1.1"
jupyter-core = ">=4.6.1"
jupyter-server = ">=1.8"
nbconvert = ">=5"
nbformat = "*"
nest-asyncio = ">=1.5"
notebook-shim = ">=0.2.3"
prometheus-client = "*"
pyzmq = ">=17"
Send2Trash = ">=1.8.0"
terminado = ">=0.8.3"
tornado = ">=6.1"
traitlets = ">=4.2.1"

[package.extras]
docs = ["myst-parser", "nbsphinx", "sphinx", "sphinx-rtd-theme", "sphinxcontrib-github-alt"]
json-logging = ["json-logging"]
test = ["coverage", "nbval", "pytest", "pytest-cov", "pytest-jupyter", "pytest-playwright", "pytest-tornasync", "requests", "requests-unixsocket", "testpath"]

[[package]]
name = "nbclient"
version = "0.7.4"
description = "A client library for executing notebooks. Formerly nbconvert's ExecutePreprocessor."
category = "dev"
optional = false
python-versions = ">=3.7.0"

[package.dependencies]
jupyter-client = ">=6.1.12"
jupyter-core = ">=4.12,<5.0.0 || >=5.1.0"
nbformat = ">=5.1"
traitlets = ">=5.3"

[package.extras]
dev = ["pre-commit"]
docs = ["autodoc-traits", "mock", "moto", "myst-parser", "nbclient[test]", "sphinx (>=1.7)", "sphinx-book-theme", "sphinxcontrib-spelling"]
test = ["flaky", "ipykernel", "ipython", "ipywidgets", "nbconvert (>=7.0.0)", "pytest (>=7.0)", "pytest-asyncio", "pytest-cov (>=4.0)", "testpath", "xmltodict"]

[[package]]
name = "nbconvert"
version = "7.6.0"
description = "Converting Jupyter Notebooks"
category = "dev"
optional = false
python-versions = ">=3.7"

[package.dependencies]
beautifulsoup4 = "*"
bleach = "!=5.0.0"
defusedxml = "*"
importlib-metadata = {version = ">=3.6", markers = "python_version < \"3.10\""}
jinja2 = ">=3.0"
jupyter-core = ">=4.7"
jupyterlab-pygments = "*"
markupsafe = ">=2.0"
mistune = ">=2.0.3,<4"
nbclient = ">=0.5.0"
nbformat = ">=5.7"
packaging = "*"
pandocfilters = ">=1.4.1"
pygments = ">=2.4.1"
tinycss2 = "*"
traitlets = ">=5.1"

[package.extras]
all = ["nbconvert[docs,qtpdf,serve,test,webpdf]"]
docs = ["ipykernel", "ipython", "myst-parser", "nbsphinx (>=0.2.12)", "pydata-sphinx-theme", "sphinx (==5.0.2)", "sphinxcontrib-spelling"]
qtpdf = ["nbconvert[qtpng]"]
qtpng = ["pyqtwebengine (>=5.15)"]
serve = ["tornado (>=6.1)"]
test = ["ipykernel", "ipywidgets (>=7)", "pre-commit", "pytest", "pytest-dependency"]
webpdf = ["pyppeteer (>=1,<1.1)"]

[[package]]
name = "nbformat"
version = "5.8.0"
description = "The Jupyter Notebook format"
category = "dev"
optional = false
python-versions = ">=3.7"

[package.dependencies]
fastjsonschema = "*"
importlib-metadata = {version = ">=3.6", markers = "python_version < \"3.8\""}
jsonschema = ">=2.6"
jupyter-core = "*"
traitlets = ">=5.1"

[package.extras]
docs = ["myst-parser", "pydata-sphinx-theme", "sphinx", "sphinxcontrib-github-alt", "sphinxcontrib-spelling"]
test = ["pep440", "pre-commit", "pytest", "testpath"]

[[package]]
name = "nest-asyncio"
version = "1.5.6"
description = "Patch asyncio to allow nested event loops"
category = "dev"
optional = false
python-versions = ">=3.5"

[[package]]
name = "notebook"
version = "6.5.4"
description = "A web-based notebook environment for interactive computing"
category = "dev"
optional = false
python-versions = ">=3.7"

[package.dependencies]
argon2-cffi = "*"
ipykernel = "*"
ipython-genutils = "*"
jinja2 = "*"
jupyter-client = ">=5.3.4"
jupyter-core = ">=4.6.1"
nbclassic = ">=0.4.7"
nbconvert = ">=5"
nbformat = "*"
nest-asyncio = ">=1.5"
prometheus-client = "*"
pyzmq = ">=17"
Send2Trash = ">=1.8.0"
terminado = ">=0.8.3"
tornado = ">=6.1"
traitlets = ">=4.2.1"

[package.extras]
docs = ["myst-parser", "nbsphinx", "sphinx", "sphinx-rtd-theme", "sphinxcontrib-github-alt"]
json-logging = ["json-logging"]
test = ["coverage", "nbval", "pytest", "pytest-cov", "requests", "requests-unixsocket", "selenium (==4.1.5)", "testpath"]

[[package]]
name = "notebook-shim"
version = "0.2.3"
description = "A shim layer for notebook traits and config"
category = "dev"
optional = false
python-versions = ">=3.7"

[package.dependencies]
jupyter-server = ">=1.8,<3"

[package.extras]
test = ["pytest", "pytest-console-scripts", "pytest-jupyter", "pytest-tornasync"]

[[package]]
name = "numpy"
version = "1.21.1"
description = "NumPy is the fundamental package for array computing with Python."
category = "main"
optional = false
python-versions = ">=3.7"

[[package]]
name = "nvidia-cublas-cu11"
version = "11.10.3.66"
description = "CUBLAS native runtime libraries"
category = "main"
optional = false
python-versions = ">=3"

[package.dependencies]
setuptools = "*"
wheel = "*"

[[package]]
name = "nvidia-cuda-nvrtc-cu11"
version = "11.7.99"
description = "NVRTC native runtime libraries"
category = "main"
optional = false
python-versions = ">=3"

[package.dependencies]
setuptools = "*"
wheel = "*"

[[package]]
name = "nvidia-cuda-runtime-cu11"
version = "11.7.99"
description = "CUDA Runtime native Libraries"
category = "main"
optional = false
python-versions = ">=3"

[package.dependencies]
setuptools = "*"
wheel = "*"

[[package]]
name = "nvidia-cudnn-cu11"
version = "8.5.0.96"
description = "cuDNN runtime libraries"
category = "main"
optional = false
python-versions = ">=3"

[package.dependencies]
setuptools = "*"
wheel = "*"

[[package]]
name = "packaging"
version = "23.1"
description = "Core utilities for Python packages"
category = "dev"
optional = false
python-versions = ">=3.7"

[[package]]
name = "pandas"
version = "0.25.3"
description = "Powerful data structures for data analysis, time series, and statistics"
category = "dev"
optional = false
python-versions = ">=3.5.3"

[package.dependencies]
numpy = ">=1.13.3"
python-dateutil = ">=2.6.1"
pytz = ">=2017.2"

[package.extras]
test = ["hypothesis (>=3.58)", "pytest (>=4.0.2)", "pytest-xdist"]

[[package]]
name = "pandocfilters"
version = "1.5.0"
description = "Utilities for writing pandoc filters in python"
category = "dev"
optional = false
python-versions = ">=2.7, !=3.0.*, !=3.1.*, !=3.2.*, !=3.3.*"

[[package]]
name = "parso"
version = "0.8.3"
description = "A Python Parser"
category = "dev"
optional = false
python-versions = ">=3.6"

[package.extras]
qa = ["flake8 (==3.8.3)", "mypy (==0.782)"]
testing = ["docopt", "pytest (<6.0.0)"]

[[package]]
name = "pexpect"
version = "4.8.0"
description = "Pexpect allows easy control of interactive console applications."
category = "dev"
optional = false
python-versions = "*"

[package.dependencies]
ptyprocess = ">=0.5"

[[package]]
name = "pickleshare"
version = "0.7.5"
description = "Tiny 'shelve'-like database with concurrency support"
category = "dev"
optional = false
python-versions = "*"

[[package]]
name = "pkgutil_resolve_name"
version = "1.3.10"
description = "Resolve a name to an object."
category = "dev"
optional = false
python-versions = ">=3.6"

[[package]]
name = "pluggy"
version = "1.2.0"
description = "plugin and hook calling mechanisms for python"
category = "dev"
optional = false
python-versions = ">=3.7"

[package.dependencies]
importlib-metadata = {version = ">=0.12", markers = "python_version < \"3.8\""}

[package.extras]
dev = ["pre-commit", "tox"]
testing = ["pytest", "pytest-benchmark"]

[[package]]
name = "prometheus-client"
version = "0.17.1"
description = "Python client for the Prometheus monitoring system."
category = "dev"
optional = false
python-versions = ">=3.6"

[package.extras]
twisted = ["twisted"]

[[package]]
name = "prompt-toolkit"
version = "3.0.39"
description = "Library for building powerful interactive command lines in Python"
category = "dev"
optional = false
python-versions = ">=3.7.0"

[package.dependencies]
wcwidth = "*"

[[package]]
name = "psutil"
version = "5.9.5"
description = "Cross-platform lib for process and system monitoring in Python."
category = "dev"
optional = false
python-versions = ">=2.7, !=3.0.*, !=3.1.*, !=3.2.*, !=3.3.*"

[package.extras]
test = ["enum34", "ipaddress", "mock", "pywin32", "wmi"]

[[package]]
name = "ptyprocess"
version = "0.7.0"
description = "Run a subprocess in a pseudo terminal"
category = "dev"
optional = false
python-versions = "*"

[[package]]
name = "py"
version = "1.11.0"
description = "library with cross-python path, ini-parsing, io, code, log facilities"
category = "dev"
optional = false
python-versions = ">=2.7, !=3.0.*, !=3.1.*, !=3.2.*, !=3.3.*, !=3.4.*"

[[package]]
name = "pycodestyle"
version = "2.5.0"
description = "Python style guide checker"
category = "dev"
optional = false
python-versions = ">=2.7, !=3.0.*, !=3.1.*, !=3.2.*, !=3.3.*"

[[package]]
name = "pycparser"
version = "2.21"
description = "C parser in Python"
category = "dev"
optional = false
python-versions = ">=2.7, !=3.0.*, !=3.1.*, !=3.2.*, !=3.3.*"

[[package]]
name = "pyflakes"
version = "2.1.1"
description = "passive checker of Python programs"
category = "dev"
optional = false
python-versions = ">=2.7, !=3.0.*, !=3.1.*, !=3.2.*, !=3.3.*"

[[package]]
name = "Pygments"
version = "2.15.1"
description = "Pygments is a syntax highlighting package written in Python."
category = "dev"
optional = false
python-versions = ">=3.7"

[package.extras]
plugins = ["importlib-metadata"]

[[package]]
name = "pyparsing"
version = "3.1.0"
description = "pyparsing module - Classes and methods to define and execute parsing grammars"
category = "dev"
optional = false
python-versions = ">=3.6.8"

[package.extras]
diagrams = ["jinja2", "railroad-diagrams"]

[[package]]
name = "pyrsistent"
version = "0.19.3"
description = "Persistent/Functional/Immutable data structures"
category = "dev"
optional = false
python-versions = ">=3.7"

[[package]]
name = "pytest"
version = "6.2.5"
description = "pytest: simple powerful testing with Python"
category = "dev"
optional = false
python-versions = ">=3.6"

[package.dependencies]
atomicwrites = {version = ">=1.0", markers = "sys_platform == \"win32\""}
attrs = ">=19.2.0"
colorama = {version = "*", markers = "sys_platform == \"win32\""}
importlib-metadata = {version = ">=0.12", markers = "python_version < \"3.8\""}
iniconfig = "*"
packaging = "*"
pluggy = ">=0.12,<2.0"
py = ">=1.8.2"
toml = "*"

[package.extras]
testing = ["argcomplete", "hypothesis (>=3.56)", "mock", "nose", "requests", "xmlschema"]

[[package]]
name = "python-dateutil"
version = "2.8.2"
description = "Extensions to the standard Python datetime module"
category = "dev"
optional = false
python-versions = "!=3.0.*,!=3.1.*,!=3.2.*,>=2.7"

[package.dependencies]
six = ">=1.5"

[[package]]
name = "pytz"
version = "2023.3"
description = "World timezone definitions, modern and historical"
category = "dev"
optional = false
python-versions = "*"

[[package]]
name = "pywin32"
version = "306"
description = "Python for Window Extensions"
category = "dev"
optional = false
python-versions = "*"

[[package]]
name = "pywinpty"
version = "2.0.10"
description = "Pseudo terminal support for Windows from Python."
category = "dev"
optional = false
python-versions = ">=3.7"

[[package]]
name = "pyzmq"
version = "25.1.0"
description = "Python bindings for 0MQ"
category = "dev"
optional = false
python-versions = ">=3.6"

[package.dependencies]
cffi = {version = "*", markers = "implementation_name == \"pypy\""}

[[package]]
name = "qtconsole"
version = "5.4.3"
description = "Jupyter Qt console"
category = "dev"
optional = false
python-versions = ">= 3.7"

[package.dependencies]
ipykernel = ">=4.1"
ipython-genutils = "*"
jupyter-client = ">=4.1"
jupyter-core = "*"
packaging = "*"
pygments = "*"
pyzmq = ">=17.1"
qtpy = ">=2.0.1"
traitlets = "<5.2.1 || >5.2.1,<5.2.2 || >5.2.2"

[package.extras]
doc = ["Sphinx (>=1.3)"]
test = ["flaky", "pytest", "pytest-qt"]

[[package]]
name = "QtPy"
version = "2.3.1"
description = "Provides an abstraction layer on top of the various Qt bindings (PyQt5/6 and PySide2/6)."
category = "dev"
optional = false
python-versions = ">=3.7"

[package.dependencies]
packaging = "*"

[package.extras]
test = ["pytest (>=6,!=7.0.0,!=7.0.1)", "pytest-cov (>=3.0.0)", "pytest-qt"]

[[package]]
name = "recommonmark"
version = "0.6.0"
description = "A docutils-compatibility bridge to CommonMark, enabling you to write CommonMark inside of Docutils & Sphinx projects."
category = "dev"
optional = false
python-versions = "*"

[package.dependencies]
commonmark = ">=0.8.1"
docutils = ">=0.11"
sphinx = ">=1.3.1"

[[package]]
name = "requests"
version = "2.31.0"
description = "Python HTTP for Humans."
category = "dev"
optional = false
python-versions = ">=3.7"

[package.dependencies]
certifi = ">=2017.4.17"
charset-normalizer = ">=2,<4"
idna = ">=2.5,<4"
urllib3 = ">=1.21.1,<3"

[package.extras]
socks = ["PySocks (>=1.5.6,!=1.5.7)"]
use_chardet_on_py3 = ["chardet (>=3.0.2,<6)"]

[[package]]
name = "scikit-learn"
version = "1.0.2"
description = "A set of python modules for machine learning and data mining"
category = "main"
optional = false
python-versions = ">=3.7"

[package.dependencies]
joblib = ">=0.11"
numpy = ">=1.14.6"
scipy = ">=1.1.0"
threadpoolctl = ">=2.0.0"

[package.extras]
benchmark = ["matplotlib (>=2.2.3)", "memory-profiler (>=0.57.0)", "pandas (>=0.25.0)"]
docs = ["Pillow (>=7.1.2)", "matplotlib (>=2.2.3)", "memory-profiler (>=0.57.0)", "numpydoc (>=1.0.0)", "pandas (>=0.25.0)", "scikit-image (>=0.14.5)", "seaborn (>=0.9.0)", "sphinx (>=4.0.1)", "sphinx-gallery (>=0.7.0)", "sphinx-prompt (>=1.3.0)", "sphinxext-opengraph (>=0.4.2)"]
examples = ["matplotlib (>=2.2.3)", "pandas (>=0.25.0)", "scikit-image (>=0.14.5)", "seaborn (>=0.9.0)"]
tests = ["black (>=21.6b0)", "flake8 (>=3.8.2)", "matplotlib (>=2.2.3)", "mypy (>=0.770)", "pandas (>=0.25.0)", "pyamg (>=4.0.0)", "pytest (>=5.0.1)", "pytest-cov (>=2.9.0)", "scikit-image (>=0.14.5)"]

[[package]]
name = "scipy"
version = "1.6.1"
description = "SciPy: Scientific Library for Python"
category = "main"
optional = false
python-versions = ">=3.7"

[package.dependencies]
numpy = ">=1.16.5"

[[package]]
name = "Send2Trash"
version = "1.8.2"
description = "Send file to trash natively under Mac OS X, Windows and Linux"
category = "dev"
optional = false
python-versions = "!=3.0.*,!=3.1.*,!=3.2.*,!=3.3.*,!=3.4.*,>=2.7"

[package.extras]
nativelib = ["pyobjc-framework-Cocoa", "pywin32"]
objc = ["pyobjc-framework-Cocoa"]
win32 = ["pywin32"]

[[package]]
name = "setuptools"
version = "68.0.0"
description = "Easily download, build, install, upgrade, and uninstall Python packages"
category = "main"
optional = false
python-versions = ">=3.7"

[package.extras]
docs = ["furo", "jaraco.packaging (>=9)", "jaraco.tidelift (>=1.4)", "pygments-github-lexers (==0.0.5)", "rst.linker (>=1.9)", "sphinx (>=3.5)", "sphinx-favicon", "sphinx-hoverxref (<2)", "sphinx-inline-tabs", "sphinx-lint", "sphinx-notfound-page (==0.8.3)", "sphinx-reredirects", "sphinxcontrib-towncrier"]
testing = ["build[virtualenv]", "filelock (>=3.4.0)", "flake8-2020", "ini2toml[lite] (>=0.9)", "jaraco.envs (>=2.2)", "jaraco.path (>=3.2.0)", "pip (>=19.1)", "pip-run (>=8.8)", "pytest (>=6)", "pytest-black (>=0.3.7)", "pytest-checkdocs (>=2.4)", "pytest-cov", "pytest-enabler (>=1.3)", "pytest-mypy (>=0.9.1)", "pytest-perf", "pytest-ruff", "pytest-timeout", "pytest-xdist", "tomli-w (>=1.0.0)", "virtualenv (>=13.0.0)", "wheel"]
testing-integration = ["build[virtualenv]", "filelock (>=3.4.0)", "jaraco.envs (>=2.2)", "jaraco.path (>=3.2.0)", "pytest", "pytest-enabler", "pytest-xdist", "tomli", "virtualenv (>=13.0.0)", "wheel"]

[[package]]
name = "six"
version = "1.16.0"
description = "Python 2 and 3 compatibility utilities"
category = "dev"
optional = false
python-versions = ">=2.7, !=3.0.*, !=3.1.*, !=3.2.*"

[[package]]
name = "sniffio"
version = "1.3.0"
description = "Sniff out which async library your code is running under"
category = "dev"
optional = false
python-versions = ">=3.7"

[[package]]
name = "snowballstemmer"
version = "2.2.0"
description = "This package provides 29 stemmers for 28 languages generated from Snowball algorithms."
category = "dev"
optional = false
python-versions = "*"

[[package]]
name = "soupsieve"
version = "2.4.1"
description = "A modern CSS selector implementation for Beautiful Soup."
category = "dev"
optional = false
python-versions = ">=3.7"

[[package]]
name = "Sphinx"
version = "2.4.5"
description = "Python documentation generator"
category = "dev"
optional = false
python-versions = ">=3.5"

[package.dependencies]
alabaster = ">=0.7,<0.8"
babel = ">=1.3,<2.0 || >2.0"
colorama = {version = ">=0.3.5", markers = "sys_platform == \"win32\""}
docutils = ">=0.12,<0.18"
imagesize = "*"
Jinja2 = ">=2.3"
packaging = "*"
Pygments = ">=2.0"
requests = ">=2.5.0"
setuptools = "*"
snowballstemmer = ">=1.1"
sphinxcontrib-applehelp = "*"
sphinxcontrib-devhelp = "*"
sphinxcontrib-htmlhelp = "*"
sphinxcontrib-jsmath = "*"
sphinxcontrib-qthelp = "*"
sphinxcontrib-serializinghtml = "*"

[package.extras]
docs = ["sphinxcontrib-websupport"]
test = ["docutils-stubs", "flake8 (>=3.5.0)", "flake8-import-order", "html5lib", "mypy (>=0.761)", "pytest (<5.3.3)", "pytest-cov"]

[[package]]
name = "sphinx-rtd-theme"
version = "0.5.0"
description = "Read the Docs theme for Sphinx"
category = "dev"
optional = false
python-versions = "*"

[package.dependencies]
sphinx = "*"

[package.extras]
dev = ["bump2version", "sphinxcontrib-httpdomain", "transifex-client"]

[[package]]
name = "sphinxcontrib-applehelp"
version = "1.0.2"
description = "sphinxcontrib-applehelp is a sphinx extension which outputs Apple help books"
category = "dev"
optional = false
python-versions = ">=3.5"

[package.extras]
lint = ["docutils-stubs", "flake8", "mypy"]
test = ["pytest"]

[[package]]
name = "sphinxcontrib-devhelp"
version = "1.0.2"
description = "sphinxcontrib-devhelp is a sphinx extension which outputs Devhelp document."
category = "dev"
optional = false
python-versions = ">=3.5"

[package.extras]
lint = ["docutils-stubs", "flake8", "mypy"]
test = ["pytest"]

[[package]]
name = "sphinxcontrib-htmlhelp"
version = "2.0.0"
description = "sphinxcontrib-htmlhelp is a sphinx extension which renders HTML help files"
category = "dev"
optional = false
python-versions = ">=3.6"

[package.extras]
lint = ["docutils-stubs", "flake8", "mypy"]
test = ["html5lib", "pytest"]

[[package]]
name = "sphinxcontrib-jsmath"
version = "1.0.1"
description = "A sphinx extension which renders display math in HTML via JavaScript"
category = "dev"
optional = false
python-versions = ">=3.5"

[package.extras]
test = ["flake8", "mypy", "pytest"]

[[package]]
name = "sphinxcontrib-qthelp"
version = "1.0.3"
description = "sphinxcontrib-qthelp is a sphinx extension which outputs QtHelp document."
category = "dev"
optional = false
python-versions = ">=3.5"

[package.extras]
lint = ["docutils-stubs", "flake8", "mypy"]
test = ["pytest"]

[[package]]
name = "sphinxcontrib-serializinghtml"
version = "1.1.5"
description = "sphinxcontrib-serializinghtml is a sphinx extension which outputs \"serialized\" HTML files (json and pickle)."
category = "dev"
optional = false
python-versions = ">=3.5"

[package.extras]
lint = ["docutils-stubs", "flake8", "mypy"]
test = ["pytest"]

[[package]]
name = "terminado"
version = "0.17.1"
description = "Tornado websocket backend for the Xterm.js Javascript terminal emulator library."
category = "dev"
optional = false
python-versions = ">=3.7"

[package.dependencies]
ptyprocess = {version = "*", markers = "os_name != \"nt\""}
pywinpty = {version = ">=1.1.0", markers = "os_name == \"nt\""}
tornado = ">=6.1.0"

[package.extras]
docs = ["myst-parser", "pydata-sphinx-theme", "sphinx"]
test = ["pre-commit", "pytest (>=7.0)", "pytest-timeout"]

[[package]]
name = "threadpoolctl"
version = "3.1.0"
description = "threadpoolctl"
category = "main"
optional = false
python-versions = ">=3.6"

[[package]]
name = "tinycss2"
version = "1.2.1"
description = "A tiny CSS parser"
category = "dev"
optional = false
python-versions = ">=3.7"

[package.dependencies]
webencodings = ">=0.4"

[package.extras]
doc = ["sphinx", "sphinx_rtd_theme"]
test = ["flake8", "isort", "pytest"]

[[package]]
name = "toml"
version = "0.10.2"
description = "Python Library for Tom's Obvious, Minimal Language"
category = "dev"
optional = false
python-versions = ">=2.6, !=3.0.*, !=3.1.*, !=3.2.*"

[[package]]
name = "torch"
version = "1.13.1"
description = "Tensors and Dynamic neural networks in Python with strong GPU acceleration"
category = "main"
optional = false
python-versions = ">=3.7.0"

[package.dependencies]
nvidia-cublas-cu11 = {version = "11.10.3.66", markers = "platform_system == \"Linux\""}
nvidia-cuda-nvrtc-cu11 = {version = "11.7.99", markers = "platform_system == \"Linux\""}
nvidia-cuda-runtime-cu11 = {version = "11.7.99", markers = "platform_system == \"Linux\""}
nvidia-cudnn-cu11 = {version = "8.5.0.96", markers = "platform_system == \"Linux\""}
typing-extensions = "*"

[package.extras]
opt-einsum = ["opt-einsum (>=3.3)"]

[[package]]
name = "tornado"
version = "6.2"
description = "Tornado is a Python web framework and asynchronous networking library, originally developed at FriendFeed."
category = "dev"
optional = false
python-versions = ">= 3.7"

[[package]]
name = "tqdm"
version = "4.65.0"
description = "Fast, Extensible Progress Meter"
category = "main"
optional = false
python-versions = ">=3.7"

[package.dependencies]
colorama = {version = "*", markers = "platform_system == \"Windows\""}

[package.extras]
dev = ["py-make (>=0.1.0)", "twine", "wheel"]
notebook = ["ipywidgets (>=6)"]
slack = ["slack-sdk"]
telegram = ["requests"]

[[package]]
name = "traitlets"
version = "5.9.0"
description = "Traitlets Python configuration system"
category = "dev"
optional = false
python-versions = ">=3.7"

[package.extras]
docs = ["myst-parser", "pydata-sphinx-theme", "sphinx"]
test = ["argcomplete (>=2.0)", "pre-commit", "pytest", "pytest-mock"]

[[package]]
name = "typing-extensions"
version = "4.7.1"
description = "Backported and Experimental Type Hints for Python 3.7+"
category = "main"
optional = false
python-versions = ">=3.7"

[[package]]
name = "urllib3"
version = "2.0.4"
description = "HTTP library with thread-safe connection pooling, file post, and more."
category = "dev"
optional = false
python-versions = ">=3.7"

[package.extras]
brotli = ["brotli (>=1.0.9)", "brotlicffi (>=0.8.0)"]
secure = ["certifi", "cryptography (>=1.9)", "idna (>=2.0.0)", "pyopenssl (>=17.1.0)", "urllib3-secure-extra"]
socks = ["pysocks (>=1.5.6,!=1.5.7,<2.0)"]
zstd = ["zstandard (>=0.18.0)"]

[[package]]
name = "wcwidth"
version = "0.2.6"
description = "Measures the displayed width of unicode strings in a terminal"
category = "dev"
optional = false
python-versions = "*"

[[package]]
name = "webencodings"
version = "0.5.1"
description = "Character encoding aliases for legacy web content"
category = "dev"
optional = false
python-versions = "*"

[[package]]
name = "websocket-client"
version = "1.6.1"
description = "WebSocket client for Python with low level API options"
category = "dev"
optional = false
python-versions = ">=3.7"

[package.extras]
docs = ["Sphinx (>=3.4)", "sphinx-rtd-theme (>=0.5)"]
optional = ["python-socks", "wsaccel"]
test = ["websockets"]

[[package]]
name = "wget"
version = "3.2"
description = "pure python download utility"
category = "dev"
optional = false
python-versions = "*"

[[package]]
name = "wheel"
version = "0.41.0"
description = "A built-package format for Python"
category = "main"
optional = false
python-versions = ">=3.7"

[package.extras]
test = ["pytest (>=6.0.0)", "setuptools (>=65)"]

[[package]]
name = "widgetsnbextension"
version = "4.0.8"
description = "Jupyter interactive widgets for Jupyter Notebook"
category = "dev"
optional = false
python-versions = ">=3.7"

[[package]]
name = "xgboost"
version = "0.90"
description = "XGBoost Python Package"
category = "dev"
optional = false
python-versions = ">=3.4"

[package.dependencies]
numpy = "*"
scipy = "*"

[[package]]
name = "zipp"
version = "3.15.0"
description = "Backport of pathlib-compatible object wrapper for zip files"
category = "dev"
optional = false
python-versions = ">=3.7"

[package.extras]
docs = ["furo", "jaraco.packaging (>=9)", "jaraco.tidelift (>=1.4)", "rst.linker (>=1.9)", "sphinx (>=3.5)", "sphinx-lint"]
testing = ["big-O", "flake8 (<5)", "jaraco.functools", "jaraco.itertools", "more-itertools", "pytest (>=6)", "pytest-black (>=0.3.7)", "pytest-checkdocs (>=2.4)", "pytest-cov", "pytest-enabler (>=1.3)", "pytest-flake8", "pytest-mypy (>=0.9.1)"]

[metadata]
lock-version = "1.1"
python-versions = ">=3.7"
content-hash = "d2d27b87271979481e9fe8fa2e575b9b6eb3b81342de21e54e685dece13aec39"

[metadata.files]
alabaster = [
    {file = "alabaster-0.7.13-py3-none-any.whl", hash = "sha256:1ee19aca801bbabb5ba3f5f258e4422dfa86f82f3e9cefb0859b283cdd7f62a3"},
    {file = "alabaster-0.7.13.tar.gz", hash = "sha256:a27a4a084d5e690e16e01e03ad2b2e552c61a65469419b907243193de1a84ae2"},
]
anyio = [
    {file = "anyio-3.7.1-py3-none-any.whl", hash = "sha256:91dee416e570e92c64041bd18b900d1d6fa78dff7048769ce5ac5ddad004fbb5"},
    {file = "anyio-3.7.1.tar.gz", hash = "sha256:44a3c9aba0f5defa43261a8b3efb97891f2bd7d804e0e1f56419befa1adfc780"},
]
appnope = [
    {file = "appnope-0.1.3-py2.py3-none-any.whl", hash = "sha256:265a455292d0bd8a72453494fa24df5a11eb18373a60c7c0430889f22548605e"},
    {file = "appnope-0.1.3.tar.gz", hash = "sha256:02bd91c4de869fbb1e1c50aafc4098827a7a54ab2f39d9dcba6c9547ed920e24"},
]
argon2-cffi = [
    {file = "argon2-cffi-21.3.0.tar.gz", hash = "sha256:d384164d944190a7dd7ef22c6aa3ff197da12962bd04b17f64d4e93d934dba5b"},
    {file = "argon2_cffi-21.3.0-py3-none-any.whl", hash = "sha256:8c976986f2c5c0e5000919e6de187906cfd81fb1c72bf9d88c01177e77da7f80"},
]
argon2-cffi-bindings = [
    {file = "argon2-cffi-bindings-21.2.0.tar.gz", hash = "sha256:bb89ceffa6c791807d1305ceb77dbfacc5aa499891d2c55661c6459651fc39e3"},
    {file = "argon2_cffi_bindings-21.2.0-cp36-abi3-macosx_10_9_x86_64.whl", hash = "sha256:ccb949252cb2ab3a08c02024acb77cfb179492d5701c7cbdbfd776124d4d2367"},
    {file = "argon2_cffi_bindings-21.2.0-cp36-abi3-manylinux_2_17_aarch64.manylinux2014_aarch64.whl", hash = "sha256:9524464572e12979364b7d600abf96181d3541da11e23ddf565a32e70bd4dc0d"},
    {file = "argon2_cffi_bindings-21.2.0-cp36-abi3-manylinux_2_17_x86_64.manylinux2014_x86_64.whl", hash = "sha256:b746dba803a79238e925d9046a63aa26bf86ab2a2fe74ce6b009a1c3f5c8f2ae"},
    {file = "argon2_cffi_bindings-21.2.0-cp36-abi3-manylinux_2_5_i686.manylinux1_i686.manylinux_2_17_i686.manylinux2014_i686.whl", hash = "sha256:58ed19212051f49a523abb1dbe954337dc82d947fb6e5a0da60f7c8471a8476c"},
    {file = "argon2_cffi_bindings-21.2.0-cp36-abi3-musllinux_1_1_aarch64.whl", hash = "sha256:bd46088725ef7f58b5a1ef7ca06647ebaf0eb4baff7d1d0d177c6cc8744abd86"},
    {file = "argon2_cffi_bindings-21.2.0-cp36-abi3-musllinux_1_1_i686.whl", hash = "sha256:8cd69c07dd875537a824deec19f978e0f2078fdda07fd5c42ac29668dda5f40f"},
    {file = "argon2_cffi_bindings-21.2.0-cp36-abi3-musllinux_1_1_x86_64.whl", hash = "sha256:f1152ac548bd5b8bcecfb0b0371f082037e47128653df2e8ba6e914d384f3c3e"},
    {file = "argon2_cffi_bindings-21.2.0-cp36-abi3-win32.whl", hash = "sha256:603ca0aba86b1349b147cab91ae970c63118a0f30444d4bc80355937c950c082"},
    {file = "argon2_cffi_bindings-21.2.0-cp36-abi3-win_amd64.whl", hash = "sha256:b2ef1c30440dbbcba7a5dc3e319408b59676e2e039e2ae11a8775ecf482b192f"},
    {file = "argon2_cffi_bindings-21.2.0-cp38-abi3-macosx_10_9_universal2.whl", hash = "sha256:e415e3f62c8d124ee16018e491a009937f8cf7ebf5eb430ffc5de21b900dad93"},
    {file = "argon2_cffi_bindings-21.2.0-pp37-pypy37_pp73-macosx_10_9_x86_64.whl", hash = "sha256:3e385d1c39c520c08b53d63300c3ecc28622f076f4c2b0e6d7e796e9f6502194"},
    {file = "argon2_cffi_bindings-21.2.0-pp37-pypy37_pp73-manylinux_2_17_aarch64.manylinux2014_aarch64.whl", hash = "sha256:2c3e3cc67fdb7d82c4718f19b4e7a87123caf8a93fde7e23cf66ac0337d3cb3f"},
    {file = "argon2_cffi_bindings-21.2.0-pp37-pypy37_pp73-manylinux_2_17_x86_64.manylinux2014_x86_64.whl", hash = "sha256:6a22ad9800121b71099d0fb0a65323810a15f2e292f2ba450810a7316e128ee5"},
    {file = "argon2_cffi_bindings-21.2.0-pp37-pypy37_pp73-manylinux_2_5_i686.manylinux1_i686.manylinux_2_17_i686.manylinux2014_i686.whl", hash = "sha256:f9f8b450ed0547e3d473fdc8612083fd08dd2120d6ac8f73828df9b7d45bb351"},
    {file = "argon2_cffi_bindings-21.2.0-pp37-pypy37_pp73-win_amd64.whl", hash = "sha256:93f9bf70084f97245ba10ee36575f0c3f1e7d7724d67d8e5b08e61787c320ed7"},
    {file = "argon2_cffi_bindings-21.2.0-pp38-pypy38_pp73-macosx_10_9_x86_64.whl", hash = "sha256:3b9ef65804859d335dc6b31582cad2c5166f0c3e7975f324d9ffaa34ee7e6583"},
    {file = "argon2_cffi_bindings-21.2.0-pp38-pypy38_pp73-manylinux_2_17_aarch64.manylinux2014_aarch64.whl", hash = "sha256:d4966ef5848d820776f5f562a7d45fdd70c2f330c961d0d745b784034bd9f48d"},
    {file = "argon2_cffi_bindings-21.2.0-pp38-pypy38_pp73-manylinux_2_17_x86_64.manylinux2014_x86_64.whl", hash = "sha256:20ef543a89dee4db46a1a6e206cd015360e5a75822f76df533845c3cbaf72670"},
    {file = "argon2_cffi_bindings-21.2.0-pp38-pypy38_pp73-manylinux_2_5_i686.manylinux1_i686.manylinux_2_17_i686.manylinux2014_i686.whl", hash = "sha256:ed2937d286e2ad0cc79a7087d3c272832865f779430e0cc2b4f3718d3159b0cb"},
    {file = "argon2_cffi_bindings-21.2.0-pp38-pypy38_pp73-win_amd64.whl", hash = "sha256:5e00316dabdaea0b2dd82d141cc66889ced0cdcbfa599e8b471cf22c620c329a"},
]
atomicwrites = [
    {file = "atomicwrites-1.4.1.tar.gz", hash = "sha256:81b2c9071a49367a7f770170e5eec8cb66567cfbbc8c73d20ce5ca4a8d71cf11"},
]
attrs = [
    {file = "attrs-23.1.0-py3-none-any.whl", hash = "sha256:1f28b4522cdc2fb4256ac1a020c78acf9cba2c6b461ccd2c126f3aa8e8335d04"},
    {file = "attrs-23.1.0.tar.gz", hash = "sha256:6279836d581513a26f1bf235f9acd333bc9115683f14f7e8fae46c98fc50e015"},
]
Babel = [
    {file = "Babel-2.12.1-py3-none-any.whl", hash = "sha256:b4246fb7677d3b98f501a39d43396d3cafdc8eadb045f4a31be01863f655c610"},
    {file = "Babel-2.12.1.tar.gz", hash = "sha256:cc2d99999cd01d44420ae725a21c9e3711b3aadc7976d6147f622d8581963455"},
]
backcall = [
    {file = "backcall-0.2.0-py2.py3-none-any.whl", hash = "sha256:fbbce6a29f263178a1f7915c1940bde0ec2b2a967566fe1c65c1dfb7422bd255"},
    {file = "backcall-0.2.0.tar.gz", hash = "sha256:5cbdbf27be5e7cfadb448baf0aa95508f91f2bbc6c6437cd9cd06e2a4c215e1e"},
]
beautifulsoup4 = [
    {file = "beautifulsoup4-4.12.2-py3-none-any.whl", hash = "sha256:bd2520ca0d9d7d12694a53d44ac482d181b4ec1888909b035a3dbf40d0f57d4a"},
    {file = "beautifulsoup4-4.12.2.tar.gz", hash = "sha256:492bbc69dca35d12daac71c4db1bfff0c876c00ef4a2ffacce226d4638eb72da"},
]
bleach = [
    {file = "bleach-6.0.0-py3-none-any.whl", hash = "sha256:33c16e3353dbd13028ab4799a0f89a83f113405c766e9c122df8a06f5b85b3f4"},
    {file = "bleach-6.0.0.tar.gz", hash = "sha256:1a1a85c1595e07d8db14c5f09f09e6433502c51c595970edc090551f0db99414"},
]
certifi = [
    {file = "certifi-2023.7.22-py3-none-any.whl", hash = "sha256:92d6037539857d8206b8f6ae472e8b77db8058fec5937a1ef3f54304089edbb9"},
    {file = "certifi-2023.7.22.tar.gz", hash = "sha256:539cc1d13202e33ca466e88b2807e29f4c13049d6d87031a3c110744495cb082"},
]
cffi = [
    {file = "cffi-1.15.1-cp27-cp27m-macosx_10_9_x86_64.whl", hash = "sha256:a66d3508133af6e8548451b25058d5812812ec3798c886bf38ed24a98216fab2"},
    {file = "cffi-1.15.1-cp27-cp27m-manylinux1_i686.whl", hash = "sha256:470c103ae716238bbe698d67ad020e1db9d9dba34fa5a899b5e21577e6d52ed2"},
    {file = "cffi-1.15.1-cp27-cp27m-manylinux1_x86_64.whl", hash = "sha256:9ad5db27f9cabae298d151c85cf2bad1d359a1b9c686a275df03385758e2f914"},
    {file = "cffi-1.15.1-cp27-cp27m-win32.whl", hash = "sha256:b3bbeb01c2b273cca1e1e0c5df57f12dce9a4dd331b4fa1635b8bec26350bde3"},
    {file = "cffi-1.15.1-cp27-cp27m-win_amd64.whl", hash = "sha256:e00b098126fd45523dd056d2efba6c5a63b71ffe9f2bbe1a4fe1716e1d0c331e"},
    {file = "cffi-1.15.1-cp27-cp27mu-manylinux1_i686.whl", hash = "sha256:d61f4695e6c866a23a21acab0509af1cdfd2c013cf256bbf5b6b5e2695827162"},
    {file = "cffi-1.15.1-cp27-cp27mu-manylinux1_x86_64.whl", hash = "sha256:ed9cb427ba5504c1dc15ede7d516b84757c3e3d7868ccc85121d9310d27eed0b"},
    {file = "cffi-1.15.1-cp310-cp310-macosx_10_9_x86_64.whl", hash = "sha256:39d39875251ca8f612b6f33e6b1195af86d1b3e60086068be9cc053aa4376e21"},
    {file = "cffi-1.15.1-cp310-cp310-macosx_11_0_arm64.whl", hash = "sha256:285d29981935eb726a4399badae8f0ffdff4f5050eaa6d0cfc3f64b857b77185"},
    {file = "cffi-1.15.1-cp310-cp310-manylinux_2_12_i686.manylinux2010_i686.manylinux_2_17_i686.manylinux2014_i686.whl", hash = "sha256:3eb6971dcff08619f8d91607cfc726518b6fa2a9eba42856be181c6d0d9515fd"},
    {file = "cffi-1.15.1-cp310-cp310-manylinux_2_17_aarch64.manylinux2014_aarch64.whl", hash = "sha256:21157295583fe8943475029ed5abdcf71eb3911894724e360acff1d61c1d54bc"},
    {file = "cffi-1.15.1-cp310-cp310-manylinux_2_17_ppc64le.manylinux2014_ppc64le.whl", hash = "sha256:5635bd9cb9731e6d4a1132a498dd34f764034a8ce60cef4f5319c0541159392f"},
    {file = "cffi-1.15.1-cp310-cp310-manylinux_2_17_s390x.manylinux2014_s390x.whl", hash = "sha256:2012c72d854c2d03e45d06ae57f40d78e5770d252f195b93f581acf3ba44496e"},
    {file = "cffi-1.15.1-cp310-cp310-manylinux_2_17_x86_64.manylinux2014_x86_64.whl", hash = "sha256:dd86c085fae2efd48ac91dd7ccffcfc0571387fe1193d33b6394db7ef31fe2a4"},
    {file = "cffi-1.15.1-cp310-cp310-musllinux_1_1_i686.whl", hash = "sha256:fa6693661a4c91757f4412306191b6dc88c1703f780c8234035eac011922bc01"},
    {file = "cffi-1.15.1-cp310-cp310-musllinux_1_1_x86_64.whl", hash = "sha256:59c0b02d0a6c384d453fece7566d1c7e6b7bae4fc5874ef2ef46d56776d61c9e"},
    {file = "cffi-1.15.1-cp310-cp310-win32.whl", hash = "sha256:cba9d6b9a7d64d4bd46167096fc9d2f835e25d7e4c121fb2ddfc6528fb0413b2"},
    {file = "cffi-1.15.1-cp310-cp310-win_amd64.whl", hash = "sha256:ce4bcc037df4fc5e3d184794f27bdaab018943698f4ca31630bc7f84a7b69c6d"},
    {file = "cffi-1.15.1-cp311-cp311-macosx_10_9_x86_64.whl", hash = "sha256:3d08afd128ddaa624a48cf2b859afef385b720bb4b43df214f85616922e6a5ac"},
    {file = "cffi-1.15.1-cp311-cp311-macosx_11_0_arm64.whl", hash = "sha256:3799aecf2e17cf585d977b780ce79ff0dc9b78d799fc694221ce814c2c19db83"},
    {file = "cffi-1.15.1-cp311-cp311-manylinux_2_12_i686.manylinux2010_i686.manylinux_2_17_i686.manylinux2014_i686.whl", hash = "sha256:a591fe9e525846e4d154205572a029f653ada1a78b93697f3b5a8f1f2bc055b9"},
    {file = "cffi-1.15.1-cp311-cp311-manylinux_2_17_aarch64.manylinux2014_aarch64.whl", hash = "sha256:3548db281cd7d2561c9ad9984681c95f7b0e38881201e157833a2342c30d5e8c"},
    {file = "cffi-1.15.1-cp311-cp311-manylinux_2_17_ppc64le.manylinux2014_ppc64le.whl", hash = "sha256:91fc98adde3d7881af9b59ed0294046f3806221863722ba7d8d120c575314325"},
    {file = "cffi-1.15.1-cp311-cp311-manylinux_2_17_x86_64.manylinux2014_x86_64.whl", hash = "sha256:94411f22c3985acaec6f83c6df553f2dbe17b698cc7f8ae751ff2237d96b9e3c"},
    {file = "cffi-1.15.1-cp311-cp311-musllinux_1_1_i686.whl", hash = "sha256:03425bdae262c76aad70202debd780501fabeaca237cdfddc008987c0e0f59ef"},
    {file = "cffi-1.15.1-cp311-cp311-musllinux_1_1_x86_64.whl", hash = "sha256:cc4d65aeeaa04136a12677d3dd0b1c0c94dc43abac5860ab33cceb42b801c1e8"},
    {file = "cffi-1.15.1-cp311-cp311-win32.whl", hash = "sha256:a0f100c8912c114ff53e1202d0078b425bee3649ae34d7b070e9697f93c5d52d"},
    {file = "cffi-1.15.1-cp311-cp311-win_amd64.whl", hash = "sha256:04ed324bda3cda42b9b695d51bb7d54b680b9719cfab04227cdd1e04e5de3104"},
    {file = "cffi-1.15.1-cp36-cp36m-macosx_10_9_x86_64.whl", hash = "sha256:50a74364d85fd319352182ef59c5c790484a336f6db772c1a9231f1c3ed0cbd7"},
    {file = "cffi-1.15.1-cp36-cp36m-manylinux_2_17_aarch64.manylinux2014_aarch64.whl", hash = "sha256:e263d77ee3dd201c3a142934a086a4450861778baaeeb45db4591ef65550b0a6"},
    {file = "cffi-1.15.1-cp36-cp36m-manylinux_2_17_ppc64le.manylinux2014_ppc64le.whl", hash = "sha256:cec7d9412a9102bdc577382c3929b337320c4c4c4849f2c5cdd14d7368c5562d"},
    {file = "cffi-1.15.1-cp36-cp36m-manylinux_2_17_s390x.manylinux2014_s390x.whl", hash = "sha256:4289fc34b2f5316fbb762d75362931e351941fa95fa18789191b33fc4cf9504a"},
    {file = "cffi-1.15.1-cp36-cp36m-manylinux_2_5_i686.manylinux1_i686.whl", hash = "sha256:173379135477dc8cac4bc58f45db08ab45d228b3363adb7af79436135d028405"},
    {file = "cffi-1.15.1-cp36-cp36m-manylinux_2_5_x86_64.manylinux1_x86_64.whl", hash = "sha256:6975a3fac6bc83c4a65c9f9fcab9e47019a11d3d2cf7f3c0d03431bf145a941e"},
    {file = "cffi-1.15.1-cp36-cp36m-win32.whl", hash = "sha256:2470043b93ff09bf8fb1d46d1cb756ce6132c54826661a32d4e4d132e1977adf"},
    {file = "cffi-1.15.1-cp36-cp36m-win_amd64.whl", hash = "sha256:30d78fbc8ebf9c92c9b7823ee18eb92f2e6ef79b45ac84db507f52fbe3ec4497"},
    {file = "cffi-1.15.1-cp37-cp37m-macosx_10_9_x86_64.whl", hash = "sha256:198caafb44239b60e252492445da556afafc7d1e3ab7a1fb3f0584ef6d742375"},
    {file = "cffi-1.15.1-cp37-cp37m-manylinux_2_12_i686.manylinux2010_i686.manylinux_2_17_i686.manylinux2014_i686.whl", hash = "sha256:5ef34d190326c3b1f822a5b7a45f6c4535e2f47ed06fec77d3d799c450b2651e"},
    {file = "cffi-1.15.1-cp37-cp37m-manylinux_2_17_aarch64.manylinux2014_aarch64.whl", hash = "sha256:8102eaf27e1e448db915d08afa8b41d6c7ca7a04b7d73af6514df10a3e74bd82"},
    {file = "cffi-1.15.1-cp37-cp37m-manylinux_2_17_ppc64le.manylinux2014_ppc64le.whl", hash = "sha256:5df2768244d19ab7f60546d0c7c63ce1581f7af8b5de3eb3004b9b6fc8a9f84b"},
    {file = "cffi-1.15.1-cp37-cp37m-manylinux_2_17_s390x.manylinux2014_s390x.whl", hash = "sha256:a8c4917bd7ad33e8eb21e9a5bbba979b49d9a97acb3a803092cbc1133e20343c"},
    {file = "cffi-1.15.1-cp37-cp37m-manylinux_2_17_x86_64.manylinux2014_x86_64.whl", hash = "sha256:0e2642fe3142e4cc4af0799748233ad6da94c62a8bec3a6648bf8ee68b1c7426"},
    {file = "cffi-1.15.1-cp37-cp37m-win32.whl", hash = "sha256:e229a521186c75c8ad9490854fd8bbdd9a0c9aa3a524326b55be83b54d4e0ad9"},
    {file = "cffi-1.15.1-cp37-cp37m-win_amd64.whl", hash = "sha256:a0b71b1b8fbf2b96e41c4d990244165e2c9be83d54962a9a1d118fd8657d2045"},
    {file = "cffi-1.15.1-cp38-cp38-macosx_10_9_x86_64.whl", hash = "sha256:320dab6e7cb2eacdf0e658569d2575c4dad258c0fcc794f46215e1e39f90f2c3"},
    {file = "cffi-1.15.1-cp38-cp38-manylinux_2_12_i686.manylinux2010_i686.manylinux_2_17_i686.manylinux2014_i686.whl", hash = "sha256:1e74c6b51a9ed6589199c787bf5f9875612ca4a8a0785fb2d4a84429badaf22a"},
    {file = "cffi-1.15.1-cp38-cp38-manylinux_2_17_aarch64.manylinux2014_aarch64.whl", hash = "sha256:a5c84c68147988265e60416b57fc83425a78058853509c1b0629c180094904a5"},
    {file = "cffi-1.15.1-cp38-cp38-manylinux_2_17_ppc64le.manylinux2014_ppc64le.whl", hash = "sha256:3b926aa83d1edb5aa5b427b4053dc420ec295a08e40911296b9eb1b6170f6cca"},
    {file = "cffi-1.15.1-cp38-cp38-manylinux_2_17_s390x.manylinux2014_s390x.whl", hash = "sha256:87c450779d0914f2861b8526e035c5e6da0a3199d8f1add1a665e1cbc6fc6d02"},
    {file = "cffi-1.15.1-cp38-cp38-manylinux_2_17_x86_64.manylinux2014_x86_64.whl", hash = "sha256:4f2c9f67e9821cad2e5f480bc8d83b8742896f1242dba247911072d4fa94c192"},
    {file = "cffi-1.15.1-cp38-cp38-win32.whl", hash = "sha256:8b7ee99e510d7b66cdb6c593f21c043c248537a32e0bedf02e01e9553a172314"},
    {file = "cffi-1.15.1-cp38-cp38-win_amd64.whl", hash = "sha256:00a9ed42e88df81ffae7a8ab6d9356b371399b91dbdf0c3cb1e84c03a13aceb5"},
    {file = "cffi-1.15.1-cp39-cp39-macosx_10_9_x86_64.whl", hash = "sha256:54a2db7b78338edd780e7ef7f9f6c442500fb0d41a5a4ea24fff1c929d5af585"},
    {file = "cffi-1.15.1-cp39-cp39-macosx_11_0_arm64.whl", hash = "sha256:fcd131dd944808b5bdb38e6f5b53013c5aa4f334c5cad0c72742f6eba4b73db0"},
    {file = "cffi-1.15.1-cp39-cp39-manylinux_2_12_i686.manylinux2010_i686.manylinux_2_17_i686.manylinux2014_i686.whl", hash = "sha256:7473e861101c9e72452f9bf8acb984947aa1661a7704553a9f6e4baa5ba64415"},
    {file = "cffi-1.15.1-cp39-cp39-manylinux_2_17_aarch64.manylinux2014_aarch64.whl", hash = "sha256:6c9a799e985904922a4d207a94eae35c78ebae90e128f0c4e521ce339396be9d"},
    {file = "cffi-1.15.1-cp39-cp39-manylinux_2_17_ppc64le.manylinux2014_ppc64le.whl", hash = "sha256:3bcde07039e586f91b45c88f8583ea7cf7a0770df3a1649627bf598332cb6984"},
    {file = "cffi-1.15.1-cp39-cp39-manylinux_2_17_s390x.manylinux2014_s390x.whl", hash = "sha256:33ab79603146aace82c2427da5ca6e58f2b3f2fb5da893ceac0c42218a40be35"},
    {file = "cffi-1.15.1-cp39-cp39-manylinux_2_17_x86_64.manylinux2014_x86_64.whl", hash = "sha256:5d598b938678ebf3c67377cdd45e09d431369c3b1a5b331058c338e201f12b27"},
    {file = "cffi-1.15.1-cp39-cp39-musllinux_1_1_i686.whl", hash = "sha256:db0fbb9c62743ce59a9ff687eb5f4afbe77e5e8403d6697f7446e5f609976f76"},
    {file = "cffi-1.15.1-cp39-cp39-musllinux_1_1_x86_64.whl", hash = "sha256:98d85c6a2bef81588d9227dde12db8a7f47f639f4a17c9ae08e773aa9c697bf3"},
    {file = "cffi-1.15.1-cp39-cp39-win32.whl", hash = "sha256:40f4774f5a9d4f5e344f31a32b5096977b5d48560c5592e2f3d2c4374bd543ee"},
    {file = "cffi-1.15.1-cp39-cp39-win_amd64.whl", hash = "sha256:70df4e3b545a17496c9b3f41f5115e69a4f2e77e94e1d2a8e1070bc0c38c8a3c"},
    {file = "cffi-1.15.1.tar.gz", hash = "sha256:d400bfb9a37b1351253cb402671cea7e89bdecc294e8016a707f6d1d8ac934f9"},
]
charset-normalizer = [
    {file = "charset-normalizer-3.2.0.tar.gz", hash = "sha256:3bb3d25a8e6c0aedd251753a79ae98a093c7e7b471faa3aa9a93a81431987ace"},
    {file = "charset_normalizer-3.2.0-cp310-cp310-macosx_10_9_universal2.whl", hash = "sha256:0b87549028f680ca955556e3bd57013ab47474c3124dc069faa0b6545b6c9710"},
    {file = "charset_normalizer-3.2.0-cp310-cp310-macosx_10_9_x86_64.whl", hash = "sha256:7c70087bfee18a42b4040bb9ec1ca15a08242cf5867c58726530bdf3945672ed"},
    {file = "charset_normalizer-3.2.0-cp310-cp310-macosx_11_0_arm64.whl", hash = "sha256:a103b3a7069b62f5d4890ae1b8f0597618f628b286b03d4bc9195230b154bfa9"},
    {file = "charset_normalizer-3.2.0-cp310-cp310-manylinux_2_17_aarch64.manylinux2014_aarch64.whl", hash = "sha256:94aea8eff76ee6d1cdacb07dd2123a68283cb5569e0250feab1240058f53b623"},
    {file = "charset_normalizer-3.2.0-cp310-cp310-manylinux_2_17_ppc64le.manylinux2014_ppc64le.whl", hash = "sha256:db901e2ac34c931d73054d9797383d0f8009991e723dab15109740a63e7f902a"},
    {file = "charset_normalizer-3.2.0-cp310-cp310-manylinux_2_17_s390x.manylinux2014_s390x.whl", hash = "sha256:b0dac0ff919ba34d4df1b6131f59ce95b08b9065233446be7e459f95554c0dc8"},
    {file = "charset_normalizer-3.2.0-cp310-cp310-manylinux_2_17_x86_64.manylinux2014_x86_64.whl", hash = "sha256:193cbc708ea3aca45e7221ae58f0fd63f933753a9bfb498a3b474878f12caaad"},
    {file = "charset_normalizer-3.2.0-cp310-cp310-manylinux_2_5_i686.manylinux1_i686.manylinux_2_17_i686.manylinux2014_i686.whl", hash = "sha256:09393e1b2a9461950b1c9a45d5fd251dc7c6f228acab64da1c9c0165d9c7765c"},
    {file = "charset_normalizer-3.2.0-cp310-cp310-musllinux_1_1_aarch64.whl", hash = "sha256:baacc6aee0b2ef6f3d308e197b5d7a81c0e70b06beae1f1fcacffdbd124fe0e3"},
    {file = "charset_normalizer-3.2.0-cp310-cp310-musllinux_1_1_i686.whl", hash = "sha256:bf420121d4c8dce6b889f0e8e4ec0ca34b7f40186203f06a946fa0276ba54029"},
    {file = "charset_normalizer-3.2.0-cp310-cp310-musllinux_1_1_ppc64le.whl", hash = "sha256:c04a46716adde8d927adb9457bbe39cf473e1e2c2f5d0a16ceb837e5d841ad4f"},
    {file = "charset_normalizer-3.2.0-cp310-cp310-musllinux_1_1_s390x.whl", hash = "sha256:aaf63899c94de41fe3cf934601b0f7ccb6b428c6e4eeb80da72c58eab077b19a"},
    {file = "charset_normalizer-3.2.0-cp310-cp310-musllinux_1_1_x86_64.whl", hash = "sha256:d62e51710986674142526ab9f78663ca2b0726066ae26b78b22e0f5e571238dd"},
    {file = "charset_normalizer-3.2.0-cp310-cp310-win32.whl", hash = "sha256:04e57ab9fbf9607b77f7d057974694b4f6b142da9ed4a199859d9d4d5c63fe96"},
    {file = "charset_normalizer-3.2.0-cp310-cp310-win_amd64.whl", hash = "sha256:48021783bdf96e3d6de03a6e39a1171ed5bd7e8bb93fc84cc649d11490f87cea"},
    {file = "charset_normalizer-3.2.0-cp311-cp311-macosx_10_9_universal2.whl", hash = "sha256:4957669ef390f0e6719db3613ab3a7631e68424604a7b448f079bee145da6e09"},
    {file = "charset_normalizer-3.2.0-cp311-cp311-macosx_10_9_x86_64.whl", hash = "sha256:46fb8c61d794b78ec7134a715a3e564aafc8f6b5e338417cb19fe9f57a5a9bf2"},
    {file = "charset_normalizer-3.2.0-cp311-cp311-macosx_11_0_arm64.whl", hash = "sha256:f779d3ad205f108d14e99bb3859aa7dd8e9c68874617c72354d7ecaec2a054ac"},
    {file = "charset_normalizer-3.2.0-cp311-cp311-manylinux_2_17_aarch64.manylinux2014_aarch64.whl", hash = "sha256:f25c229a6ba38a35ae6e25ca1264621cc25d4d38dca2942a7fce0b67a4efe918"},
    {file = "charset_normalizer-3.2.0-cp311-cp311-manylinux_2_17_ppc64le.manylinux2014_ppc64le.whl", hash = "sha256:2efb1bd13885392adfda4614c33d3b68dee4921fd0ac1d3988f8cbb7d589e72a"},
    {file = "charset_normalizer-3.2.0-cp311-cp311-manylinux_2_17_s390x.manylinux2014_s390x.whl", hash = "sha256:1f30b48dd7fa1474554b0b0f3fdfdd4c13b5c737a3c6284d3cdc424ec0ffff3a"},
    {file = "charset_normalizer-3.2.0-cp311-cp311-manylinux_2_17_x86_64.manylinux2014_x86_64.whl", hash = "sha256:246de67b99b6851627d945db38147d1b209a899311b1305dd84916f2b88526c6"},
    {file = "charset_normalizer-3.2.0-cp311-cp311-manylinux_2_5_i686.manylinux1_i686.manylinux_2_17_i686.manylinux2014_i686.whl", hash = "sha256:9bd9b3b31adcb054116447ea22caa61a285d92e94d710aa5ec97992ff5eb7cf3"},
    {file = "charset_normalizer-3.2.0-cp311-cp311-musllinux_1_1_aarch64.whl", hash = "sha256:8c2f5e83493748286002f9369f3e6607c565a6a90425a3a1fef5ae32a36d749d"},
    {file = "charset_normalizer-3.2.0-cp311-cp311-musllinux_1_1_i686.whl", hash = "sha256:3170c9399da12c9dc66366e9d14da8bf7147e1e9d9ea566067bbce7bb74bd9c2"},
    {file = "charset_normalizer-3.2.0-cp311-cp311-musllinux_1_1_ppc64le.whl", hash = "sha256:7a4826ad2bd6b07ca615c74ab91f32f6c96d08f6fcc3902ceeedaec8cdc3bcd6"},
    {file = "charset_normalizer-3.2.0-cp311-cp311-musllinux_1_1_s390x.whl", hash = "sha256:3b1613dd5aee995ec6d4c69f00378bbd07614702a315a2cf6c1d21461fe17c23"},
    {file = "charset_normalizer-3.2.0-cp311-cp311-musllinux_1_1_x86_64.whl", hash = "sha256:9e608aafdb55eb9f255034709e20d5a83b6d60c054df0802fa9c9883d0a937aa"},
    {file = "charset_normalizer-3.2.0-cp311-cp311-win32.whl", hash = "sha256:f2a1d0fd4242bd8643ce6f98927cf9c04540af6efa92323e9d3124f57727bfc1"},
    {file = "charset_normalizer-3.2.0-cp311-cp311-win_amd64.whl", hash = "sha256:681eb3d7e02e3c3655d1b16059fbfb605ac464c834a0c629048a30fad2b27489"},
    {file = "charset_normalizer-3.2.0-cp37-cp37m-macosx_10_9_x86_64.whl", hash = "sha256:c57921cda3a80d0f2b8aec7e25c8aa14479ea92b5b51b6876d975d925a2ea346"},
    {file = "charset_normalizer-3.2.0-cp37-cp37m-manylinux_2_17_aarch64.manylinux2014_aarch64.whl", hash = "sha256:41b25eaa7d15909cf3ac4c96088c1f266a9a93ec44f87f1d13d4a0e86c81b982"},
    {file = "charset_normalizer-3.2.0-cp37-cp37m-manylinux_2_17_ppc64le.manylinux2014_ppc64le.whl", hash = "sha256:f058f6963fd82eb143c692cecdc89e075fa0828db2e5b291070485390b2f1c9c"},
    {file = "charset_normalizer-3.2.0-cp37-cp37m-manylinux_2_17_s390x.manylinux2014_s390x.whl", hash = "sha256:a7647ebdfb9682b7bb97e2a5e7cb6ae735b1c25008a70b906aecca294ee96cf4"},
    {file = "charset_normalizer-3.2.0-cp37-cp37m-manylinux_2_17_x86_64.manylinux2014_x86_64.whl", hash = "sha256:eef9df1eefada2c09a5e7a40991b9fc6ac6ef20b1372abd48d2794a316dc0449"},
    {file = "charset_normalizer-3.2.0-cp37-cp37m-manylinux_2_5_i686.manylinux1_i686.manylinux_2_17_i686.manylinux2014_i686.whl", hash = "sha256:e03b8895a6990c9ab2cdcd0f2fe44088ca1c65ae592b8f795c3294af00a461c3"},
    {file = "charset_normalizer-3.2.0-cp37-cp37m-musllinux_1_1_aarch64.whl", hash = "sha256:ee4006268ed33370957f55bf2e6f4d263eaf4dc3cfc473d1d90baff6ed36ce4a"},
    {file = "charset_normalizer-3.2.0-cp37-cp37m-musllinux_1_1_i686.whl", hash = "sha256:c4983bf937209c57240cff65906b18bb35e64ae872da6a0db937d7b4af845dd7"},
    {file = "charset_normalizer-3.2.0-cp37-cp37m-musllinux_1_1_ppc64le.whl", hash = "sha256:3bb7fda7260735efe66d5107fb7e6af6a7c04c7fce9b2514e04b7a74b06bf5dd"},
    {file = "charset_normalizer-3.2.0-cp37-cp37m-musllinux_1_1_s390x.whl", hash = "sha256:72814c01533f51d68702802d74f77ea026b5ec52793c791e2da806a3844a46c3"},
    {file = "charset_normalizer-3.2.0-cp37-cp37m-musllinux_1_1_x86_64.whl", hash = "sha256:70c610f6cbe4b9fce272c407dd9d07e33e6bf7b4aa1b7ffb6f6ded8e634e3592"},
    {file = "charset_normalizer-3.2.0-cp37-cp37m-win32.whl", hash = "sha256:a401b4598e5d3f4a9a811f3daf42ee2291790c7f9d74b18d75d6e21dda98a1a1"},
    {file = "charset_normalizer-3.2.0-cp37-cp37m-win_amd64.whl", hash = "sha256:c0b21078a4b56965e2b12f247467b234734491897e99c1d51cee628da9786959"},
    {file = "charset_normalizer-3.2.0-cp38-cp38-macosx_10_9_universal2.whl", hash = "sha256:95eb302ff792e12aba9a8b8f8474ab229a83c103d74a750ec0bd1c1eea32e669"},
    {file = "charset_normalizer-3.2.0-cp38-cp38-macosx_10_9_x86_64.whl", hash = "sha256:1a100c6d595a7f316f1b6f01d20815d916e75ff98c27a01ae817439ea7726329"},
    {file = "charset_normalizer-3.2.0-cp38-cp38-macosx_11_0_arm64.whl", hash = "sha256:6339d047dab2780cc6220f46306628e04d9750f02f983ddb37439ca47ced7149"},
    {file = "charset_normalizer-3.2.0-cp38-cp38-manylinux_2_17_aarch64.manylinux2014_aarch64.whl", hash = "sha256:e4b749b9cc6ee664a3300bb3a273c1ca8068c46be705b6c31cf5d276f8628a94"},
    {file = "charset_normalizer-3.2.0-cp38-cp38-manylinux_2_17_ppc64le.manylinux2014_ppc64le.whl", hash = "sha256:a38856a971c602f98472050165cea2cdc97709240373041b69030be15047691f"},
    {file = "charset_normalizer-3.2.0-cp38-cp38-manylinux_2_17_s390x.manylinux2014_s390x.whl", hash = "sha256:f87f746ee241d30d6ed93969de31e5ffd09a2961a051e60ae6bddde9ec3583aa"},
    {file = "charset_normalizer-3.2.0-cp38-cp38-manylinux_2_17_x86_64.manylinux2014_x86_64.whl", hash = "sha256:89f1b185a01fe560bc8ae5f619e924407efca2191b56ce749ec84982fc59a32a"},
    {file = "charset_normalizer-3.2.0-cp38-cp38-manylinux_2_5_i686.manylinux1_i686.manylinux_2_17_i686.manylinux2014_i686.whl", hash = "sha256:e1c8a2f4c69e08e89632defbfabec2feb8a8d99edc9f89ce33c4b9e36ab63037"},
    {file = "charset_normalizer-3.2.0-cp38-cp38-musllinux_1_1_aarch64.whl", hash = "sha256:2f4ac36d8e2b4cc1aa71df3dd84ff8efbe3bfb97ac41242fbcfc053c67434f46"},
    {file = "charset_normalizer-3.2.0-cp38-cp38-musllinux_1_1_i686.whl", hash = "sha256:a386ebe437176aab38c041de1260cd3ea459c6ce5263594399880bbc398225b2"},
    {file = "charset_normalizer-3.2.0-cp38-cp38-musllinux_1_1_ppc64le.whl", hash = "sha256:ccd16eb18a849fd8dcb23e23380e2f0a354e8daa0c984b8a732d9cfaba3a776d"},
    {file = "charset_normalizer-3.2.0-cp38-cp38-musllinux_1_1_s390x.whl", hash = "sha256:e6a5bf2cba5ae1bb80b154ed68a3cfa2fa00fde979a7f50d6598d3e17d9ac20c"},
    {file = "charset_normalizer-3.2.0-cp38-cp38-musllinux_1_1_x86_64.whl", hash = "sha256:45de3f87179c1823e6d9e32156fb14c1927fcc9aba21433f088fdfb555b77c10"},
    {file = "charset_normalizer-3.2.0-cp38-cp38-win32.whl", hash = "sha256:1000fba1057b92a65daec275aec30586c3de2401ccdcd41f8a5c1e2c87078706"},
    {file = "charset_normalizer-3.2.0-cp38-cp38-win_amd64.whl", hash = "sha256:8b2c760cfc7042b27ebdb4a43a4453bd829a5742503599144d54a032c5dc7e9e"},
    {file = "charset_normalizer-3.2.0-cp39-cp39-macosx_10_9_universal2.whl", hash = "sha256:855eafa5d5a2034b4621c74925d89c5efef61418570e5ef9b37717d9c796419c"},
    {file = "charset_normalizer-3.2.0-cp39-cp39-macosx_10_9_x86_64.whl", hash = "sha256:203f0c8871d5a7987be20c72442488a0b8cfd0f43b7973771640fc593f56321f"},
    {file = "charset_normalizer-3.2.0-cp39-cp39-macosx_11_0_arm64.whl", hash = "sha256:e857a2232ba53ae940d3456f7533ce6ca98b81917d47adc3c7fd55dad8fab858"},
    {file = "charset_normalizer-3.2.0-cp39-cp39-manylinux_2_17_aarch64.manylinux2014_aarch64.whl", hash = "sha256:5e86d77b090dbddbe78867a0275cb4df08ea195e660f1f7f13435a4649e954e5"},
    {file = "charset_normalizer-3.2.0-cp39-cp39-manylinux_2_17_ppc64le.manylinux2014_ppc64le.whl", hash = "sha256:c4fb39a81950ec280984b3a44f5bd12819953dc5fa3a7e6fa7a80db5ee853952"},
    {file = "charset_normalizer-3.2.0-cp39-cp39-manylinux_2_17_s390x.manylinux2014_s390x.whl", hash = "sha256:2dee8e57f052ef5353cf608e0b4c871aee320dd1b87d351c28764fc0ca55f9f4"},
    {file = "charset_normalizer-3.2.0-cp39-cp39-manylinux_2_17_x86_64.manylinux2014_x86_64.whl", hash = "sha256:8700f06d0ce6f128de3ccdbc1acaea1ee264d2caa9ca05daaf492fde7c2a7200"},
    {file = "charset_normalizer-3.2.0-cp39-cp39-manylinux_2_5_i686.manylinux1_i686.manylinux_2_17_i686.manylinux2014_i686.whl", hash = "sha256:1920d4ff15ce893210c1f0c0e9d19bfbecb7983c76b33f046c13a8ffbd570252"},
    {file = "charset_normalizer-3.2.0-cp39-cp39-musllinux_1_1_aarch64.whl", hash = "sha256:c1c76a1743432b4b60ab3358c937a3fe1341c828ae6194108a94c69028247f22"},
    {file = "charset_normalizer-3.2.0-cp39-cp39-musllinux_1_1_i686.whl", hash = "sha256:f7560358a6811e52e9c4d142d497f1a6e10103d3a6881f18d04dbce3729c0e2c"},
    {file = "charset_normalizer-3.2.0-cp39-cp39-musllinux_1_1_ppc64le.whl", hash = "sha256:c8063cf17b19661471ecbdb3df1c84f24ad2e389e326ccaf89e3fb2484d8dd7e"},
    {file = "charset_normalizer-3.2.0-cp39-cp39-musllinux_1_1_s390x.whl", hash = "sha256:cd6dbe0238f7743d0efe563ab46294f54f9bc8f4b9bcf57c3c666cc5bc9d1299"},
    {file = "charset_normalizer-3.2.0-cp39-cp39-musllinux_1_1_x86_64.whl", hash = "sha256:1249cbbf3d3b04902ff081ffbb33ce3377fa6e4c7356f759f3cd076cc138d020"},
    {file = "charset_normalizer-3.2.0-cp39-cp39-win32.whl", hash = "sha256:6c409c0deba34f147f77efaa67b8e4bb83d2f11c8806405f76397ae5b8c0d1c9"},
    {file = "charset_normalizer-3.2.0-cp39-cp39-win_amd64.whl", hash = "sha256:7095f6fbfaa55defb6b733cfeb14efaae7a29f0b59d8cf213be4e7ca0b857b80"},
    {file = "charset_normalizer-3.2.0-py3-none-any.whl", hash = "sha256:8e098148dd37b4ce3baca71fb394c81dc5d9c7728c95df695d2dca218edf40e6"},
]
colorama = [
    {file = "colorama-0.4.6-py2.py3-none-any.whl", hash = "sha256:4f1d9991f5acc0ca119f9d443620b77f9d6b33703e51011c16baf57afb285fc6"},
    {file = "colorama-0.4.6.tar.gz", hash = "sha256:08695f5cb7ed6e0531a20572697297273c47b8cae5a63ffc6d6ed5c201be6e44"},
]
commonmark = [
    {file = "commonmark-0.9.1-py2.py3-none-any.whl", hash = "sha256:da2f38c92590f83de410ba1a3cbceafbc74fee9def35f9251ba9a971d6d66fd9"},
    {file = "commonmark-0.9.1.tar.gz", hash = "sha256:452f9dc859be7f06631ddcb328b6919c67984aca654e5fefb3914d54691aed60"},
]
cycler = [
    {file = "cycler-0.11.0-py3-none-any.whl", hash = "sha256:3a27e95f763a428a739d2add979fa7494c912a32c17c4c38c4d5f082cad165a3"},
    {file = "cycler-0.11.0.tar.gz", hash = "sha256:9c87405839a19696e837b3b818fed3f5f69f16f1eec1a1ad77e043dcea9c772f"},
]
debugpy = [
    {file = "debugpy-1.6.7-cp310-cp310-macosx_11_0_x86_64.whl", hash = "sha256:b3e7ac809b991006ad7f857f016fa92014445085711ef111fdc3f74f66144096"},
    {file = "debugpy-1.6.7-cp310-cp310-manylinux_2_17_x86_64.manylinux2014_x86_64.whl", hash = "sha256:e3876611d114a18aafef6383695dfc3f1217c98a9168c1aaf1a02b01ec7d8d1e"},
    {file = "debugpy-1.6.7-cp310-cp310-win32.whl", hash = "sha256:33edb4afa85c098c24cc361d72ba7c21bb92f501104514d4ffec1fb36e09c01a"},
    {file = "debugpy-1.6.7-cp310-cp310-win_amd64.whl", hash = "sha256:ed6d5413474e209ba50b1a75b2d9eecf64d41e6e4501977991cdc755dc83ab0f"},
    {file = "debugpy-1.6.7-cp37-cp37m-macosx_10_15_x86_64.whl", hash = "sha256:38ed626353e7c63f4b11efad659be04c23de2b0d15efff77b60e4740ea685d07"},
    {file = "debugpy-1.6.7-cp37-cp37m-manylinux_2_17_x86_64.manylinux2014_x86_64.whl", hash = "sha256:279d64c408c60431c8ee832dfd9ace7c396984fd7341fa3116aee414e7dcd88d"},
    {file = "debugpy-1.6.7-cp37-cp37m-win32.whl", hash = "sha256:dbe04e7568aa69361a5b4c47b4493d5680bfa3a911d1e105fbea1b1f23f3eb45"},
    {file = "debugpy-1.6.7-cp37-cp37m-win_amd64.whl", hash = "sha256:f90a2d4ad9a035cee7331c06a4cf2245e38bd7c89554fe3b616d90ab8aab89cc"},
    {file = "debugpy-1.6.7-cp38-cp38-macosx_10_15_x86_64.whl", hash = "sha256:5224eabbbeddcf1943d4e2821876f3e5d7d383f27390b82da5d9558fd4eb30a9"},
    {file = "debugpy-1.6.7-cp38-cp38-manylinux_2_17_x86_64.manylinux2014_x86_64.whl", hash = "sha256:bae1123dff5bfe548ba1683eb972329ba6d646c3a80e6b4c06cd1b1dd0205e9b"},
    {file = "debugpy-1.6.7-cp38-cp38-win32.whl", hash = "sha256:9cd10cf338e0907fdcf9eac9087faa30f150ef5445af5a545d307055141dd7a4"},
    {file = "debugpy-1.6.7-cp38-cp38-win_amd64.whl", hash = "sha256:aaf6da50377ff4056c8ed470da24632b42e4087bc826845daad7af211e00faad"},
    {file = "debugpy-1.6.7-cp39-cp39-macosx_11_0_x86_64.whl", hash = "sha256:0679b7e1e3523bd7d7869447ec67b59728675aadfc038550a63a362b63029d2c"},
    {file = "debugpy-1.6.7-cp39-cp39-manylinux_2_17_x86_64.manylinux2014_x86_64.whl", hash = "sha256:de86029696e1b3b4d0d49076b9eba606c226e33ae312a57a46dca14ff370894d"},
    {file = "debugpy-1.6.7-cp39-cp39-win32.whl", hash = "sha256:d71b31117779d9a90b745720c0eab54ae1da76d5b38c8026c654f4a066b0130a"},
    {file = "debugpy-1.6.7-cp39-cp39-win_amd64.whl", hash = "sha256:c0ff93ae90a03b06d85b2c529eca51ab15457868a377c4cc40a23ab0e4e552a3"},
    {file = "debugpy-1.6.7-py2.py3-none-any.whl", hash = "sha256:53f7a456bc50706a0eaabecf2d3ce44c4d5010e46dfc65b6b81a518b42866267"},
    {file = "debugpy-1.6.7.zip", hash = "sha256:c4c2f0810fa25323abfdfa36cbbbb24e5c3b1a42cb762782de64439c575d67f2"},
]
decorator = [
    {file = "decorator-5.1.1-py3-none-any.whl", hash = "sha256:b8c3f85900b9dc423225913c5aace94729fe1fa9763b38939a95226f02d37186"},
    {file = "decorator-5.1.1.tar.gz", hash = "sha256:637996211036b6385ef91435e4fae22989472f9d571faba8927ba8253acbc330"},
]
defusedxml = [
    {file = "defusedxml-0.7.1-py2.py3-none-any.whl", hash = "sha256:a352e7e428770286cc899e2542b6cdaedb2b4953ff269a210103ec58f6198a61"},
    {file = "defusedxml-0.7.1.tar.gz", hash = "sha256:1bb3032db185915b62d7c6209c5a8792be6a32ab2fedacc84e01b52c51aa3e69"},
]
docutils = [
    {file = "docutils-0.17.1-py2.py3-none-any.whl", hash = "sha256:cf316c8370a737a022b72b56874f6602acf974a37a9fba42ec2876387549fc61"},
    {file = "docutils-0.17.1.tar.gz", hash = "sha256:686577d2e4c32380bb50cbb22f575ed742d58168cee37e99117a854bcd88f125"},
]
entrypoints = [
    {file = "entrypoints-0.3-py2.py3-none-any.whl", hash = "sha256:589f874b313739ad35be6e0cd7efde2a4e9b6fea91edcc34e58ecbb8dbe56d19"},
    {file = "entrypoints-0.3.tar.gz", hash = "sha256:c70dd71abe5a8c85e55e12c19bd91ccfeec11a6e99044204511f9ed547d48451"},
]
exceptiongroup = [
    {file = "exceptiongroup-1.1.2-py3-none-any.whl", hash = "sha256:e346e69d186172ca7cf029c8c1d16235aa0e04035e5750b4b95039e65204328f"},
    {file = "exceptiongroup-1.1.2.tar.gz", hash = "sha256:12c3e887d6485d16943a309616de20ae5582633e0a2eda17f4e10fd61c1e8af5"},
]
fastjsonschema = [
    {file = "fastjsonschema-2.18.0-py3-none-any.whl", hash = "sha256:128039912a11a807068a7c87d0da36660afbfd7202780db26c4aa7153cfdc799"},
    {file = "fastjsonschema-2.18.0.tar.gz", hash = "sha256:e820349dd16f806e4bd1467a138dced9def4bc7d6213a34295272a6cac95b5bd"},
]
flake8 = [
    {file = "flake8-3.7.9-py2.py3-none-any.whl", hash = "sha256:49356e766643ad15072a789a20915d3c91dc89fd313ccd71802303fd67e4deca"},
    {file = "flake8-3.7.9.tar.gz", hash = "sha256:45681a117ecc81e870cbf1262835ae4af5e7a8b08e40b944a8a6e6b895914cfb"},
]
idna = [
    {file = "idna-3.4-py3-none-any.whl", hash = "sha256:90b77e79eaa3eba6de819a0c442c0b4ceefc341a7a2ab77d7562bf49f425c5c2"},
    {file = "idna-3.4.tar.gz", hash = "sha256:814f528e8dead7d329833b91c5faa87d60bf71824cd12a7530b5526063d02cb4"},
]
imagesize = [
    {file = "imagesize-1.4.1-py2.py3-none-any.whl", hash = "sha256:0d8d18d08f840c19d0ee7ca1fd82490fdc3729b7ac93f49870406ddde8ef8d8b"},
    {file = "imagesize-1.4.1.tar.gz", hash = "sha256:69150444affb9cb0d5cc5a92b3676f0b2fb7cd9ae39e947a5e11a36b4497cd4a"},
]
importlib-metadata = [
    {file = "importlib_metadata-6.7.0-py3-none-any.whl", hash = "sha256:cb52082e659e97afc5dac71e79de97d8681de3aa07ff18578330904a9d18e5b5"},
    {file = "importlib_metadata-6.7.0.tar.gz", hash = "sha256:1aaf550d4f73e5d6783e7acb77aec43d49da8017410afae93822cc9cca98c4d4"},
]
importlib-resources = [
    {file = "importlib_resources-5.12.0-py3-none-any.whl", hash = "sha256:7b1deeebbf351c7578e09bf2f63fa2ce8b5ffec296e0d349139d43cca061a81a"},
    {file = "importlib_resources-5.12.0.tar.gz", hash = "sha256:4be82589bf5c1d7999aedf2a45159d10cb3ca4f19b2271f8792bc8e6da7b22f6"},
]
iniconfig = [
    {file = "iniconfig-2.0.0-py3-none-any.whl", hash = "sha256:b6a85871a79d2e3b22d2d1b94ac2824226a63c6b741c88f7ae975f18b6778374"},
    {file = "iniconfig-2.0.0.tar.gz", hash = "sha256:2d91e135bf72d31a410b17c16da610a82cb55f6b0477d1a902134b24a455b8b3"},
]
ipykernel = [
    {file = "ipykernel-6.16.2-py3-none-any.whl", hash = "sha256:67daf93e5b52456cd8eea87a8b59405d2bb80ae411864a1ea206c3631d8179af"},
    {file = "ipykernel-6.16.2.tar.gz", hash = "sha256:463f3d87a92e99969b1605cb7a5b4d7b36b7145a0e72d06e65918a6ddefbe630"},
]
ipython = [
    {file = "ipython-7.34.0-py3-none-any.whl", hash = "sha256:c175d2440a1caff76116eb719d40538fbb316e214eda85c5515c303aacbfb23e"},
    {file = "ipython-7.34.0.tar.gz", hash = "sha256:af3bdb46aa292bce5615b1b2ebc76c2080c5f77f54bda2ec72461317273e7cd6"},
]
ipython_genutils = [
    {file = "ipython_genutils-0.2.0-py2.py3-none-any.whl", hash = "sha256:72dd37233799e619666c9f639a9da83c34013a73e8bbc79a7a6348d93c61fab8"},
    {file = "ipython_genutils-0.2.0.tar.gz", hash = "sha256:eb2e116e75ecef9d4d228fdc66af54269afa26ab4463042e33785b887c628ba8"},
]
ipywidgets = [
    {file = "ipywidgets-8.0.7-py3-none-any.whl", hash = "sha256:e0aed0c95a1e55b6a123f64305245578bdc09e52965a34941c2b6a578b8c64a0"},
    {file = "ipywidgets-8.0.7.tar.gz", hash = "sha256:50ace0a8886e9a0d68b980db82f94c25d55d21ff2340ed36f802dd9365e94acf"},
]
jedi = [
    {file = "jedi-0.18.2-py2.py3-none-any.whl", hash = "sha256:203c1fd9d969ab8f2119ec0a3342e0b49910045abe6af0a3ae83a5764d54639e"},
    {file = "jedi-0.18.2.tar.gz", hash = "sha256:bae794c30d07f6d910d32a7048af09b5a39ed740918da923c6b780790ebac612"},
]
Jinja2 = [
    {file = "Jinja2-3.1.2-py3-none-any.whl", hash = "sha256:6088930bfe239f0e6710546ab9c19c9ef35e29792895fed6e6e31a023a182a61"},
    {file = "Jinja2-3.1.2.tar.gz", hash = "sha256:31351a702a408a9e7595a8fc6150fc3f43bb6bf7e319770cbc0db9df9437e852"},
]
joblib = [
    {file = "joblib-1.3.1-py3-none-any.whl", hash = "sha256:89cf0529520e01b3de7ac7b74a8102c90d16d54c64b5dd98cafcd14307fdf915"},
    {file = "joblib-1.3.1.tar.gz", hash = "sha256:1f937906df65329ba98013dc9692fe22a4c5e4a648112de500508b18a21b41e3"},
]
jsonschema = [
    {file = "jsonschema-4.17.3-py3-none-any.whl", hash = "sha256:a870ad254da1a8ca84b6a2905cac29d265f805acc57af304784962a2aa6508f6"},
    {file = "jsonschema-4.17.3.tar.gz", hash = "sha256:0f864437ab8b6076ba6707453ef8f98a6a0d512a80e93f8abdb676f737ecb60d"},
]
jupyter = [
    {file = "jupyter-1.0.0-py2.py3-none-any.whl", hash = "sha256:5b290f93b98ffbc21c0c7e749f054b3267782166d72fa5e3ed1ed4eaf34a2b78"},
    {file = "jupyter-1.0.0.tar.gz", hash = "sha256:d9dc4b3318f310e34c82951ea5d6683f67bed7def4b259fafbfe4f1beb1d8e5f"},
    {file = "jupyter-1.0.0.zip", hash = "sha256:3e1f86076bbb7c8c207829390305a2b1fe836d471ed54be66a3b8c41e7f46cc7"},
]
jupyter-client = [
    {file = "jupyter_client-7.4.9-py3-none-any.whl", hash = "sha256:214668aaea208195f4c13d28eb272ba79f945fc0cf3f11c7092c20b2ca1980e7"},
    {file = "jupyter_client-7.4.9.tar.gz", hash = "sha256:52be28e04171f07aed8f20e1616a5a552ab9fee9cbbe6c1896ae170c3880d392"},
]
jupyter-console = [
    {file = "jupyter_console-6.6.3-py3-none-any.whl", hash = "sha256:309d33409fcc92ffdad25f0bcdf9a4a9daa61b6f341177570fdac03de5352485"},
    {file = "jupyter_console-6.6.3.tar.gz", hash = "sha256:566a4bf31c87adbfadf22cdf846e3069b59a71ed5da71d6ba4d8aaad14a53539"},
]
jupyter-core = [
    {file = "jupyter_core-4.12.0-py3-none-any.whl", hash = "sha256:a54672c539333258495579f6964144924e0aa7b07f7069947bef76d7ea5cb4c1"},
    {file = "jupyter_core-4.12.0.tar.gz", hash = "sha256:87f39d7642412ae8a52291cc68e71ac01dfa2c735df2701f8108251d51b4f460"},
]
jupyter-server = [
    {file = "jupyter_server-1.24.0-py3-none-any.whl", hash = "sha256:c88ddbe862966ea1aea8c3ccb89a5903abd8fbcfe5cd14090ef549d403332c37"},
    {file = "jupyter_server-1.24.0.tar.gz", hash = "sha256:23368e8e214baf82b313d4c5a0d828ca73015e1a192ce3829bd74e62fab8d046"},
]
jupyterlab-pygments = [
    {file = "jupyterlab_pygments-0.2.2-py2.py3-none-any.whl", hash = "sha256:2405800db07c9f770863bcf8049a529c3dd4d3e28536638bd7c1c01d2748309f"},
    {file = "jupyterlab_pygments-0.2.2.tar.gz", hash = "sha256:7405d7fde60819d905a9fa8ce89e4cd830e318cdad22a0030f7a901da705585d"},
]
jupyterlab-widgets = [
    {file = "jupyterlab_widgets-3.0.8-py3-none-any.whl", hash = "sha256:4715912d6ceab839c9db35953c764b3214ebbc9161c809f6e0510168845dfdf5"},
    {file = "jupyterlab_widgets-3.0.8.tar.gz", hash = "sha256:d428ab97b8d87cc7c54cbf37644d6e0f0e662f23876e05fa460a73ec3257252a"},
]
kiwisolver = [
    {file = "kiwisolver-1.4.4-cp310-cp310-macosx_10_9_universal2.whl", hash = "sha256:2f5e60fabb7343a836360c4f0919b8cd0d6dbf08ad2ca6b9cf90bf0c76a3c4f6"},
    {file = "kiwisolver-1.4.4-cp310-cp310-macosx_10_9_x86_64.whl", hash = "sha256:10ee06759482c78bdb864f4109886dff7b8a56529bc1609d4f1112b93fe6423c"},
    {file = "kiwisolver-1.4.4-cp310-cp310-macosx_11_0_arm64.whl", hash = "sha256:c79ebe8f3676a4c6630fd3f777f3cfecf9289666c84e775a67d1d358578dc2e3"},
    {file = "kiwisolver-1.4.4-cp310-cp310-manylinux_2_12_i686.manylinux2010_i686.whl", hash = "sha256:abbe9fa13da955feb8202e215c4018f4bb57469b1b78c7a4c5c7b93001699938"},
    {file = "kiwisolver-1.4.4-cp310-cp310-manylinux_2_12_x86_64.manylinux2010_x86_64.whl", hash = "sha256:7577c1987baa3adc4b3c62c33bd1118c3ef5c8ddef36f0f2c950ae0b199e100d"},
    {file = "kiwisolver-1.4.4-cp310-cp310-manylinux_2_17_aarch64.manylinux2014_aarch64.whl", hash = "sha256:f8ad8285b01b0d4695102546b342b493b3ccc6781fc28c8c6a1bb63e95d22f09"},
    {file = "kiwisolver-1.4.4-cp310-cp310-manylinux_2_17_ppc64le.manylinux2014_ppc64le.whl", hash = "sha256:8ed58b8acf29798b036d347791141767ccf65eee7f26bde03a71c944449e53de"},
    {file = "kiwisolver-1.4.4-cp310-cp310-manylinux_2_17_s390x.manylinux2014_s390x.whl", hash = "sha256:a68b62a02953b9841730db7797422f983935aeefceb1679f0fc85cbfbd311c32"},
    {file = "kiwisolver-1.4.4-cp310-cp310-win32.whl", hash = "sha256:e92a513161077b53447160b9bd8f522edfbed4bd9759e4c18ab05d7ef7e49408"},
    {file = "kiwisolver-1.4.4-cp310-cp310-win_amd64.whl", hash = "sha256:3fe20f63c9ecee44560d0e7f116b3a747a5d7203376abeea292ab3152334d004"},
    {file = "kiwisolver-1.4.4-cp311-cp311-macosx_10_9_universal2.whl", hash = "sha256:e0ea21f66820452a3f5d1655f8704a60d66ba1191359b96541eaf457710a5fc6"},
    {file = "kiwisolver-1.4.4-cp311-cp311-macosx_10_9_x86_64.whl", hash = "sha256:bc9db8a3efb3e403e4ecc6cd9489ea2bac94244f80c78e27c31dcc00d2790ac2"},
    {file = "kiwisolver-1.4.4-cp311-cp311-macosx_11_0_arm64.whl", hash = "sha256:d5b61785a9ce44e5a4b880272baa7cf6c8f48a5180c3e81c59553ba0cb0821ca"},
    {file = "kiwisolver-1.4.4-cp311-cp311-manylinux_2_12_i686.manylinux2010_i686.manylinux_2_17_i686.manylinux2014_i686.whl", hash = "sha256:c2dbb44c3f7e6c4d3487b31037b1bdbf424d97687c1747ce4ff2895795c9bf69"},
    {file = "kiwisolver-1.4.4-cp311-cp311-manylinux_2_17_aarch64.manylinux2014_aarch64.whl", hash = "sha256:6295ecd49304dcf3bfbfa45d9a081c96509e95f4b9d0eb7ee4ec0530c4a96514"},
    {file = "kiwisolver-1.4.4-cp311-cp311-manylinux_2_17_ppc64le.manylinux2014_ppc64le.whl", hash = "sha256:4bd472dbe5e136f96a4b18f295d159d7f26fd399136f5b17b08c4e5f498cd494"},
    {file = "kiwisolver-1.4.4-cp311-cp311-manylinux_2_17_s390x.manylinux2014_s390x.whl", hash = "sha256:bf7d9fce9bcc4752ca4a1b80aabd38f6d19009ea5cbda0e0856983cf6d0023f5"},
    {file = "kiwisolver-1.4.4-cp311-cp311-manylinux_2_17_x86_64.manylinux2014_x86_64.whl", hash = "sha256:78d6601aed50c74e0ef02f4204da1816147a6d3fbdc8b3872d263338a9052c51"},
    {file = "kiwisolver-1.4.4-cp311-cp311-musllinux_1_1_aarch64.whl", hash = "sha256:877272cf6b4b7e94c9614f9b10140e198d2186363728ed0f701c6eee1baec1da"},
    {file = "kiwisolver-1.4.4-cp311-cp311-musllinux_1_1_i686.whl", hash = "sha256:db608a6757adabb32f1cfe6066e39b3706d8c3aa69bbc353a5b61edad36a5cb4"},
    {file = "kiwisolver-1.4.4-cp311-cp311-musllinux_1_1_ppc64le.whl", hash = "sha256:5853eb494c71e267912275e5586fe281444eb5e722de4e131cddf9d442615626"},
    {file = "kiwisolver-1.4.4-cp311-cp311-musllinux_1_1_s390x.whl", hash = "sha256:f0a1dbdb5ecbef0d34eb77e56fcb3e95bbd7e50835d9782a45df81cc46949750"},
    {file = "kiwisolver-1.4.4-cp311-cp311-musllinux_1_1_x86_64.whl", hash = "sha256:283dffbf061a4ec60391d51e6155e372a1f7a4f5b15d59c8505339454f8989e4"},
    {file = "kiwisolver-1.4.4-cp311-cp311-win32.whl", hash = "sha256:d06adcfa62a4431d404c31216f0f8ac97397d799cd53800e9d3efc2fbb3cf14e"},
    {file = "kiwisolver-1.4.4-cp311-cp311-win_amd64.whl", hash = "sha256:e7da3fec7408813a7cebc9e4ec55afed2d0fd65c4754bc376bf03498d4e92686"},
    {file = "kiwisolver-1.4.4-cp37-cp37m-macosx_10_9_x86_64.whl", hash = "sha256:62ac9cc684da4cf1778d07a89bf5f81b35834cb96ca523d3a7fb32509380cbf6"},
    {file = "kiwisolver-1.4.4-cp37-cp37m-manylinux_2_17_aarch64.manylinux2014_aarch64.whl", hash = "sha256:41dae968a94b1ef1897cb322b39360a0812661dba7c682aa45098eb8e193dbdf"},
    {file = "kiwisolver-1.4.4-cp37-cp37m-manylinux_2_17_ppc64le.manylinux2014_ppc64le.whl", hash = "sha256:02f79693ec433cb4b5f51694e8477ae83b3205768a6fb48ffba60549080e295b"},
    {file = "kiwisolver-1.4.4-cp37-cp37m-manylinux_2_17_s390x.manylinux2014_s390x.whl", hash = "sha256:d0611a0a2a518464c05ddd5a3a1a0e856ccc10e67079bb17f265ad19ab3c7597"},
    {file = "kiwisolver-1.4.4-cp37-cp37m-manylinux_2_5_i686.manylinux1_i686.whl", hash = "sha256:db5283d90da4174865d520e7366801a93777201e91e79bacbac6e6927cbceede"},
    {file = "kiwisolver-1.4.4-cp37-cp37m-manylinux_2_5_x86_64.manylinux1_x86_64.whl", hash = "sha256:1041feb4cda8708ce73bb4dcb9ce1ccf49d553bf87c3954bdfa46f0c3f77252c"},
    {file = "kiwisolver-1.4.4-cp37-cp37m-win32.whl", hash = "sha256:a553dadda40fef6bfa1456dc4be49b113aa92c2a9a9e8711e955618cd69622e3"},
    {file = "kiwisolver-1.4.4-cp37-cp37m-win_amd64.whl", hash = "sha256:03baab2d6b4a54ddbb43bba1a3a2d1627e82d205c5cf8f4c924dc49284b87166"},
    {file = "kiwisolver-1.4.4-cp38-cp38-macosx_10_9_universal2.whl", hash = "sha256:841293b17ad704d70c578f1f0013c890e219952169ce8a24ebc063eecf775454"},
    {file = "kiwisolver-1.4.4-cp38-cp38-macosx_10_9_x86_64.whl", hash = "sha256:f4f270de01dd3e129a72efad823da90cc4d6aafb64c410c9033aba70db9f1ff0"},
    {file = "kiwisolver-1.4.4-cp38-cp38-macosx_11_0_arm64.whl", hash = "sha256:f9f39e2f049db33a908319cf46624a569b36983c7c78318e9726a4cb8923b26c"},
    {file = "kiwisolver-1.4.4-cp38-cp38-manylinux_2_17_aarch64.manylinux2014_aarch64.whl", hash = "sha256:c97528e64cb9ebeff9701e7938653a9951922f2a38bd847787d4a8e498cc83ae"},
    {file = "kiwisolver-1.4.4-cp38-cp38-manylinux_2_17_ppc64le.manylinux2014_ppc64le.whl", hash = "sha256:1d1573129aa0fd901076e2bfb4275a35f5b7aa60fbfb984499d661ec950320b0"},
    {file = "kiwisolver-1.4.4-cp38-cp38-manylinux_2_17_s390x.manylinux2014_s390x.whl", hash = "sha256:ad881edc7ccb9d65b0224f4e4d05a1e85cf62d73aab798943df6d48ab0cd79a1"},
    {file = "kiwisolver-1.4.4-cp38-cp38-manylinux_2_5_i686.manylinux1_i686.whl", hash = "sha256:b428ef021242344340460fa4c9185d0b1f66fbdbfecc6c63eff4b7c29fad429d"},
    {file = "kiwisolver-1.4.4-cp38-cp38-manylinux_2_5_x86_64.manylinux1_x86_64.whl", hash = "sha256:2e407cb4bd5a13984a6c2c0fe1845e4e41e96f183e5e5cd4d77a857d9693494c"},
    {file = "kiwisolver-1.4.4-cp38-cp38-win32.whl", hash = "sha256:75facbe9606748f43428fc91a43edb46c7ff68889b91fa31f53b58894503a191"},
    {file = "kiwisolver-1.4.4-cp38-cp38-win_amd64.whl", hash = "sha256:5bce61af018b0cb2055e0e72e7d65290d822d3feee430b7b8203d8a855e78766"},
    {file = "kiwisolver-1.4.4-cp39-cp39-macosx_10_9_universal2.whl", hash = "sha256:8c808594c88a025d4e322d5bb549282c93c8e1ba71b790f539567932722d7bd8"},
    {file = "kiwisolver-1.4.4-cp39-cp39-macosx_10_9_x86_64.whl", hash = "sha256:f0a71d85ecdd570ded8ac3d1c0f480842f49a40beb423bb8014539a9f32a5897"},
    {file = "kiwisolver-1.4.4-cp39-cp39-macosx_11_0_arm64.whl", hash = "sha256:b533558eae785e33e8c148a8d9921692a9fe5aa516efbdff8606e7d87b9d5824"},
    {file = "kiwisolver-1.4.4-cp39-cp39-manylinux_2_12_i686.manylinux2010_i686.whl", hash = "sha256:efda5fc8cc1c61e4f639b8067d118e742b812c930f708e6667a5ce0d13499e29"},
    {file = "kiwisolver-1.4.4-cp39-cp39-manylinux_2_12_x86_64.manylinux2010_x86_64.whl", hash = "sha256:7c43e1e1206cd421cd92e6b3280d4385d41d7166b3ed577ac20444b6995a445f"},
    {file = "kiwisolver-1.4.4-cp39-cp39-manylinux_2_17_aarch64.manylinux2014_aarch64.whl", hash = "sha256:bc8d3bd6c72b2dd9decf16ce70e20abcb3274ba01b4e1c96031e0c4067d1e7cd"},
    {file = "kiwisolver-1.4.4-cp39-cp39-manylinux_2_17_ppc64le.manylinux2014_ppc64le.whl", hash = "sha256:4ea39b0ccc4f5d803e3337dd46bcce60b702be4d86fd0b3d7531ef10fd99a1ac"},
    {file = "kiwisolver-1.4.4-cp39-cp39-manylinux_2_17_s390x.manylinux2014_s390x.whl", hash = "sha256:968f44fdbf6dd757d12920d63b566eeb4d5b395fd2d00d29d7ef00a00582aac9"},
    {file = "kiwisolver-1.4.4-cp39-cp39-win32.whl", hash = "sha256:da7e547706e69e45d95e116e6939488d62174e033b763ab1496b4c29b76fabea"},
    {file = "kiwisolver-1.4.4-cp39-cp39-win_amd64.whl", hash = "sha256:ba59c92039ec0a66103b1d5fe588fa546373587a7d68f5c96f743c3396afc04b"},
    {file = "kiwisolver-1.4.4-pp37-pypy37_pp73-manylinux_2_12_i686.manylinux2010_i686.whl", hash = "sha256:91672bacaa030f92fc2f43b620d7b337fd9a5af28b0d6ed3f77afc43c4a64b5a"},
    {file = "kiwisolver-1.4.4-pp37-pypy37_pp73-manylinux_2_12_x86_64.manylinux2010_x86_64.whl", hash = "sha256:787518a6789009c159453da4d6b683f468ef7a65bbde796bcea803ccf191058d"},
    {file = "kiwisolver-1.4.4-pp37-pypy37_pp73-manylinux_2_17_aarch64.manylinux2014_aarch64.whl", hash = "sha256:da152d8cdcab0e56e4f45eb08b9aea6455845ec83172092f09b0e077ece2cf7a"},
    {file = "kiwisolver-1.4.4-pp37-pypy37_pp73-win_amd64.whl", hash = "sha256:ecb1fa0db7bf4cff9dac752abb19505a233c7f16684c5826d1f11ebd9472b871"},
    {file = "kiwisolver-1.4.4-pp38-pypy38_pp73-macosx_10_9_x86_64.whl", hash = "sha256:28bc5b299f48150b5f822ce68624e445040595a4ac3d59251703779836eceff9"},
    {file = "kiwisolver-1.4.4-pp38-pypy38_pp73-manylinux_2_12_i686.manylinux2010_i686.whl", hash = "sha256:81e38381b782cc7e1e46c4e14cd997ee6040768101aefc8fa3c24a4cc58e98f8"},
    {file = "kiwisolver-1.4.4-pp38-pypy38_pp73-manylinux_2_12_x86_64.manylinux2010_x86_64.whl", hash = "sha256:2a66fdfb34e05b705620dd567f5a03f239a088d5a3f321e7b6ac3239d22aa286"},
    {file = "kiwisolver-1.4.4-pp38-pypy38_pp73-manylinux_2_17_aarch64.manylinux2014_aarch64.whl", hash = "sha256:872b8ca05c40d309ed13eb2e582cab0c5a05e81e987ab9c521bf05ad1d5cf5cb"},
    {file = "kiwisolver-1.4.4-pp38-pypy38_pp73-win_amd64.whl", hash = "sha256:70e7c2e7b750585569564e2e5ca9845acfaa5da56ac46df68414f29fea97be9f"},
    {file = "kiwisolver-1.4.4-pp39-pypy39_pp73-macosx_10_9_x86_64.whl", hash = "sha256:9f85003f5dfa867e86d53fac6f7e6f30c045673fa27b603c397753bebadc3008"},
    {file = "kiwisolver-1.4.4-pp39-pypy39_pp73-manylinux_2_12_i686.manylinux2010_i686.manylinux_2_17_i686.manylinux2014_i686.whl", hash = "sha256:2e307eb9bd99801f82789b44bb45e9f541961831c7311521b13a6c85afc09767"},
    {file = "kiwisolver-1.4.4-pp39-pypy39_pp73-manylinux_2_17_aarch64.manylinux2014_aarch64.whl", hash = "sha256:b1792d939ec70abe76f5054d3f36ed5656021dcad1322d1cc996d4e54165cef9"},
    {file = "kiwisolver-1.4.4-pp39-pypy39_pp73-manylinux_2_17_x86_64.manylinux2014_x86_64.whl", hash = "sha256:f6cb459eea32a4e2cf18ba5fcece2dbdf496384413bc1bae15583f19e567f3b2"},
    {file = "kiwisolver-1.4.4-pp39-pypy39_pp73-win_amd64.whl", hash = "sha256:36dafec3d6d6088d34e2de6b85f9d8e2324eb734162fba59d2ba9ed7a2043d5b"},
    {file = "kiwisolver-1.4.4.tar.gz", hash = "sha256:d41997519fcba4a1e46eb4a2fe31bc12f0ff957b2b81bac28db24744f333e955"},
]
MarkupSafe = [
    {file = "MarkupSafe-2.1.3-cp310-cp310-macosx_10_9_universal2.whl", hash = "sha256:cd0f502fe016460680cd20aaa5a76d241d6f35a1c3350c474bac1273803893fa"},
    {file = "MarkupSafe-2.1.3-cp310-cp310-macosx_10_9_x86_64.whl", hash = "sha256:e09031c87a1e51556fdcb46e5bd4f59dfb743061cf93c4d6831bf894f125eb57"},
    {file = "MarkupSafe-2.1.3-cp310-cp310-manylinux_2_17_aarch64.manylinux2014_aarch64.whl", hash = "sha256:68e78619a61ecf91e76aa3e6e8e33fc4894a2bebe93410754bd28fce0a8a4f9f"},
    {file = "MarkupSafe-2.1.3-cp310-cp310-manylinux_2_17_x86_64.manylinux2014_x86_64.whl", hash = "sha256:65c1a9bcdadc6c28eecee2c119465aebff8f7a584dd719facdd9e825ec61ab52"},
    {file = "MarkupSafe-2.1.3-cp310-cp310-manylinux_2_5_i686.manylinux1_i686.manylinux_2_17_i686.manylinux2014_i686.whl", hash = "sha256:525808b8019e36eb524b8c68acdd63a37e75714eac50e988180b169d64480a00"},
    {file = "MarkupSafe-2.1.3-cp310-cp310-musllinux_1_1_aarch64.whl", hash = "sha256:962f82a3086483f5e5f64dbad880d31038b698494799b097bc59c2edf392fce6"},
    {file = "MarkupSafe-2.1.3-cp310-cp310-musllinux_1_1_i686.whl", hash = "sha256:aa7bd130efab1c280bed0f45501b7c8795f9fdbeb02e965371bbef3523627779"},
    {file = "MarkupSafe-2.1.3-cp310-cp310-musllinux_1_1_x86_64.whl", hash = "sha256:c9c804664ebe8f83a211cace637506669e7890fec1b4195b505c214e50dd4eb7"},
    {file = "MarkupSafe-2.1.3-cp310-cp310-win32.whl", hash = "sha256:10bbfe99883db80bdbaff2dcf681dfc6533a614f700da1287707e8a5d78a8431"},
    {file = "MarkupSafe-2.1.3-cp310-cp310-win_amd64.whl", hash = "sha256:1577735524cdad32f9f694208aa75e422adba74f1baee7551620e43a3141f559"},
    {file = "MarkupSafe-2.1.3-cp311-cp311-macosx_10_9_universal2.whl", hash = "sha256:ad9e82fb8f09ade1c3e1b996a6337afac2b8b9e365f926f5a61aacc71adc5b3c"},
    {file = "MarkupSafe-2.1.3-cp311-cp311-macosx_10_9_x86_64.whl", hash = "sha256:3c0fae6c3be832a0a0473ac912810b2877c8cb9d76ca48de1ed31e1c68386575"},
    {file = "MarkupSafe-2.1.3-cp311-cp311-manylinux_2_17_aarch64.manylinux2014_aarch64.whl", hash = "sha256:b076b6226fb84157e3f7c971a47ff3a679d837cf338547532ab866c57930dbee"},
    {file = "MarkupSafe-2.1.3-cp311-cp311-manylinux_2_17_x86_64.manylinux2014_x86_64.whl", hash = "sha256:bfce63a9e7834b12b87c64d6b155fdd9b3b96191b6bd334bf37db7ff1fe457f2"},
    {file = "MarkupSafe-2.1.3-cp311-cp311-manylinux_2_5_i686.manylinux1_i686.manylinux_2_17_i686.manylinux2014_i686.whl", hash = "sha256:338ae27d6b8745585f87218a3f23f1512dbf52c26c28e322dbe54bcede54ccb9"},
    {file = "MarkupSafe-2.1.3-cp311-cp311-musllinux_1_1_aarch64.whl", hash = "sha256:e4dd52d80b8c83fdce44e12478ad2e85c64ea965e75d66dbeafb0a3e77308fcc"},
    {file = "MarkupSafe-2.1.3-cp311-cp311-musllinux_1_1_i686.whl", hash = "sha256:df0be2b576a7abbf737b1575f048c23fb1d769f267ec4358296f31c2479db8f9"},
    {file = "MarkupSafe-2.1.3-cp311-cp311-musllinux_1_1_x86_64.whl", hash = "sha256:5bbe06f8eeafd38e5d0a4894ffec89378b6c6a625ff57e3028921f8ff59318ac"},
    {file = "MarkupSafe-2.1.3-cp311-cp311-win32.whl", hash = "sha256:dd15ff04ffd7e05ffcb7fe79f1b98041b8ea30ae9234aed2a9168b5797c3effb"},
    {file = "MarkupSafe-2.1.3-cp311-cp311-win_amd64.whl", hash = "sha256:134da1eca9ec0ae528110ccc9e48041e0828d79f24121a1a146161103c76e686"},
    {file = "MarkupSafe-2.1.3-cp37-cp37m-macosx_10_9_x86_64.whl", hash = "sha256:8e254ae696c88d98da6555f5ace2279cf7cd5b3f52be2b5cf97feafe883b58d2"},
    {file = "MarkupSafe-2.1.3-cp37-cp37m-manylinux_2_17_aarch64.manylinux2014_aarch64.whl", hash = "sha256:cb0932dc158471523c9637e807d9bfb93e06a95cbf010f1a38b98623b929ef2b"},
    {file = "MarkupSafe-2.1.3-cp37-cp37m-manylinux_2_17_x86_64.manylinux2014_x86_64.whl", hash = "sha256:9402b03f1a1b4dc4c19845e5c749e3ab82d5078d16a2a4c2cd2df62d57bb0707"},
    {file = "MarkupSafe-2.1.3-cp37-cp37m-manylinux_2_5_i686.manylinux1_i686.manylinux_2_17_i686.manylinux2014_i686.whl", hash = "sha256:ca379055a47383d02a5400cb0d110cef0a776fc644cda797db0c5696cfd7e18e"},
    {file = "MarkupSafe-2.1.3-cp37-cp37m-musllinux_1_1_aarch64.whl", hash = "sha256:b7ff0f54cb4ff66dd38bebd335a38e2c22c41a8ee45aa608efc890ac3e3931bc"},
    {file = "MarkupSafe-2.1.3-cp37-cp37m-musllinux_1_1_i686.whl", hash = "sha256:c011a4149cfbcf9f03994ec2edffcb8b1dc2d2aede7ca243746df97a5d41ce48"},
    {file = "MarkupSafe-2.1.3-cp37-cp37m-musllinux_1_1_x86_64.whl", hash = "sha256:56d9f2ecac662ca1611d183feb03a3fa4406469dafe241673d521dd5ae92a155"},
    {file = "MarkupSafe-2.1.3-cp37-cp37m-win32.whl", hash = "sha256:8758846a7e80910096950b67071243da3e5a20ed2546e6392603c096778d48e0"},
    {file = "MarkupSafe-2.1.3-cp37-cp37m-win_amd64.whl", hash = "sha256:787003c0ddb00500e49a10f2844fac87aa6ce977b90b0feaaf9de23c22508b24"},
    {file = "MarkupSafe-2.1.3-cp38-cp38-macosx_10_9_universal2.whl", hash = "sha256:2ef12179d3a291be237280175b542c07a36e7f60718296278d8593d21ca937d4"},
    {file = "MarkupSafe-2.1.3-cp38-cp38-macosx_10_9_x86_64.whl", hash = "sha256:2c1b19b3aaacc6e57b7e25710ff571c24d6c3613a45e905b1fde04d691b98ee0"},
    {file = "MarkupSafe-2.1.3-cp38-cp38-manylinux_2_17_aarch64.manylinux2014_aarch64.whl", hash = "sha256:8afafd99945ead6e075b973fefa56379c5b5c53fd8937dad92c662da5d8fd5ee"},
    {file = "MarkupSafe-2.1.3-cp38-cp38-manylinux_2_17_x86_64.manylinux2014_x86_64.whl", hash = "sha256:8c41976a29d078bb235fea9b2ecd3da465df42a562910f9022f1a03107bd02be"},
    {file = "MarkupSafe-2.1.3-cp38-cp38-manylinux_2_5_i686.manylinux1_i686.manylinux_2_17_i686.manylinux2014_i686.whl", hash = "sha256:d080e0a5eb2529460b30190fcfcc4199bd7f827663f858a226a81bc27beaa97e"},
    {file = "MarkupSafe-2.1.3-cp38-cp38-musllinux_1_1_aarch64.whl", hash = "sha256:69c0f17e9f5a7afdf2cc9fb2d1ce6aabdb3bafb7f38017c0b77862bcec2bbad8"},
    {file = "MarkupSafe-2.1.3-cp38-cp38-musllinux_1_1_i686.whl", hash = "sha256:504b320cd4b7eff6f968eddf81127112db685e81f7e36e75f9f84f0df46041c3"},
    {file = "MarkupSafe-2.1.3-cp38-cp38-musllinux_1_1_x86_64.whl", hash = "sha256:42de32b22b6b804f42c5d98be4f7e5e977ecdd9ee9b660fda1a3edf03b11792d"},
    {file = "MarkupSafe-2.1.3-cp38-cp38-win32.whl", hash = "sha256:ceb01949af7121f9fc39f7d27f91be8546f3fb112c608bc4029aef0bab86a2a5"},
    {file = "MarkupSafe-2.1.3-cp38-cp38-win_amd64.whl", hash = "sha256:1b40069d487e7edb2676d3fbdb2b0829ffa2cd63a2ec26c4938b2d34391b4ecc"},
    {file = "MarkupSafe-2.1.3-cp39-cp39-macosx_10_9_universal2.whl", hash = "sha256:8023faf4e01efadfa183e863fefde0046de576c6f14659e8782065bcece22198"},
    {file = "MarkupSafe-2.1.3-cp39-cp39-macosx_10_9_x86_64.whl", hash = "sha256:6b2b56950d93e41f33b4223ead100ea0fe11f8e6ee5f641eb753ce4b77a7042b"},
    {file = "MarkupSafe-2.1.3-cp39-cp39-manylinux_2_17_aarch64.manylinux2014_aarch64.whl", hash = "sha256:9dcdfd0eaf283af041973bff14a2e143b8bd64e069f4c383416ecd79a81aab58"},
    {file = "MarkupSafe-2.1.3-cp39-cp39-manylinux_2_17_x86_64.manylinux2014_x86_64.whl", hash = "sha256:05fb21170423db021895e1ea1e1f3ab3adb85d1c2333cbc2310f2a26bc77272e"},
    {file = "MarkupSafe-2.1.3-cp39-cp39-manylinux_2_5_i686.manylinux1_i686.manylinux_2_17_i686.manylinux2014_i686.whl", hash = "sha256:282c2cb35b5b673bbcadb33a585408104df04f14b2d9b01d4c345a3b92861c2c"},
    {file = "MarkupSafe-2.1.3-cp39-cp39-musllinux_1_1_aarch64.whl", hash = "sha256:ab4a0df41e7c16a1392727727e7998a467472d0ad65f3ad5e6e765015df08636"},
    {file = "MarkupSafe-2.1.3-cp39-cp39-musllinux_1_1_i686.whl", hash = "sha256:7ef3cb2ebbf91e330e3bb937efada0edd9003683db6b57bb108c4001f37a02ea"},
    {file = "MarkupSafe-2.1.3-cp39-cp39-musllinux_1_1_x86_64.whl", hash = "sha256:0a4e4a1aff6c7ac4cd55792abf96c915634c2b97e3cc1c7129578aa68ebd754e"},
    {file = "MarkupSafe-2.1.3-cp39-cp39-win32.whl", hash = "sha256:fec21693218efe39aa7f8599346e90c705afa52c5b31ae019b2e57e8f6542bb2"},
    {file = "MarkupSafe-2.1.3-cp39-cp39-win_amd64.whl", hash = "sha256:3fd4abcb888d15a94f32b75d8fd18ee162ca0c064f35b11134be77050296d6ba"},
    {file = "MarkupSafe-2.1.3.tar.gz", hash = "sha256:af598ed32d6ae86f1b747b82783958b1a4ab8f617b06fe68795c7f026abbdcad"},
]
matplotlib = [
    {file = "matplotlib-3.1.1-cp36-cp36m-macosx_10_6_intel.macosx_10_9_intel.macosx_10_9_x86_64.macosx_10_10_intel.macosx_10_10_x86_64.whl", hash = "sha256:796edbd1182cbffa7e1e7a97f1e141f875a8501ba8dd834269ae3cd45a8c976f"},
    {file = "matplotlib-3.1.1-cp36-cp36m-manylinux1_x86_64.whl", hash = "sha256:bab9d848dbf1517bc58d1f486772e99919b19efef5dd8596d4b26f9f5ee08b6b"},
    {file = "matplotlib-3.1.1-cp36-cp36m-win32.whl", hash = "sha256:934e6243df7165aad097572abf5b6003c77c9b6c480c3c4de6f2ef1b5fdd4ec0"},
    {file = "matplotlib-3.1.1-cp36-cp36m-win_amd64.whl", hash = "sha256:c1fe1e6cdaa53f11f088b7470c2056c0df7d80ee4858dadf6cbe433fcba4323b"},
    {file = "matplotlib-3.1.1-cp37-cp37m-macosx_10_6_intel.macosx_10_9_intel.macosx_10_9_x86_64.macosx_10_10_intel.macosx_10_10_x86_64.whl", hash = "sha256:ec6bd0a6a58df3628ff269978f4a4b924a0d371ad8ce1f8e2b635b99e482877a"},
    {file = "matplotlib-3.1.1-cp37-cp37m-manylinux1_x86_64.whl", hash = "sha256:31a30d03f39528c79f3a592857be62a08595dec4ac034978ecd0f814fa0eec2d"},
    {file = "matplotlib-3.1.1-cp37-cp37m-win32.whl", hash = "sha256:e5b8aeca9276a3a988caebe9f08366ed519fff98f77c6df5b64d7603d0e42e36"},
    {file = "matplotlib-3.1.1-cp37-cp37m-win_amd64.whl", hash = "sha256:4442ce720907f67a79d45de9ada47be81ce17e6c2f448b3c64765af93f6829c9"},
    {file = "matplotlib-3.1.1.tar.gz", hash = "sha256:1febd22afe1489b13c6749ea059d392c03261b2950d1d45c17e3aed812080c93"},
]
matplotlib-inline = [
    {file = "matplotlib-inline-0.1.6.tar.gz", hash = "sha256:f887e5f10ba98e8d2b150ddcf4702c1e5f8b3a20005eb0f74bfdbd360ee6f304"},
    {file = "matplotlib_inline-0.1.6-py3-none-any.whl", hash = "sha256:f1f41aab5328aa5aaea9b16d083b128102f8712542f819fe7e6a420ff581b311"},
]
mccabe = [
    {file = "mccabe-0.6.1-py2.py3-none-any.whl", hash = "sha256:ab8a6258860da4b6677da4bd2fe5dc2c659cff31b3ee4f7f5d64e79735b80d42"},
    {file = "mccabe-0.6.1.tar.gz", hash = "sha256:dd8d182285a0fe56bace7f45b5e7d1a6ebcbf524e8f3bd87eb0f125271b8831f"},
]
mistune = [
    {file = "mistune-3.0.1-py3-none-any.whl", hash = "sha256:b9b3e438efbb57c62b5beb5e134dab664800bdf1284a7ee09e8b12b13eb1aac6"},
    {file = "mistune-3.0.1.tar.gz", hash = "sha256:e912116c13aa0944f9dc530db38eb88f6a77087ab128f49f84a48f4c05ea163c"},
]
nbclassic = [
    {file = "nbclassic-1.0.0-py3-none-any.whl", hash = "sha256:f99e4769b4750076cd4235c044b61232110733322384a94a63791d2e7beacc66"},
    {file = "nbclassic-1.0.0.tar.gz", hash = "sha256:0ae11eb2319455d805596bf320336cda9554b41d99ab9a3c31bf8180bffa30e3"},
]
nbclient = [
    {file = "nbclient-0.7.4-py3-none-any.whl", hash = "sha256:c817c0768c5ff0d60e468e017613e6eae27b6fa31e43f905addd2d24df60c125"},
    {file = "nbclient-0.7.4.tar.gz", hash = "sha256:d447f0e5a4cfe79d462459aec1b3dc5c2e9152597262be8ee27f7d4c02566a0d"},
]
nbconvert = [
    {file = "nbconvert-7.6.0-py3-none-any.whl", hash = "sha256:5a445c6794b0791984bc5436608fe2c066cb43c83920c7bc91bde3b765e9a264"},
    {file = "nbconvert-7.6.0.tar.gz", hash = "sha256:24fcf27efdef2b51d7f090cc5ce5a9b178766a55be513c4ebab08c91899ab550"},
]
nbformat = [
    {file = "nbformat-5.8.0-py3-none-any.whl", hash = "sha256:d910082bd3e0bffcf07eabf3683ed7dda0727a326c446eeb2922abe102e65162"},
    {file = "nbformat-5.8.0.tar.gz", hash = "sha256:46dac64c781f1c34dfd8acba16547024110348f9fc7eab0f31981c2a3dc48d1f"},
]
nest-asyncio = [
    {file = "nest_asyncio-1.5.6-py3-none-any.whl", hash = "sha256:b9a953fb40dceaa587d109609098db21900182b16440652454a146cffb06e8b8"},
    {file = "nest_asyncio-1.5.6.tar.gz", hash = "sha256:d267cc1ff794403f7df692964d1d2a3fa9418ffea2a3f6859a439ff482fef290"},
]
notebook = [
    {file = "notebook-6.5.4-py3-none-any.whl", hash = "sha256:dd17e78aefe64c768737b32bf171c1c766666a21cc79a44d37a1700771cab56f"},
    {file = "notebook-6.5.4.tar.gz", hash = "sha256:517209568bd47261e2def27a140e97d49070602eea0d226a696f42a7f16c9a4e"},
]
notebook-shim = [
    {file = "notebook_shim-0.2.3-py3-none-any.whl", hash = "sha256:a83496a43341c1674b093bfcebf0fe8e74cbe7eda5fd2bbc56f8e39e1486c0c7"},
    {file = "notebook_shim-0.2.3.tar.gz", hash = "sha256:f69388ac283ae008cd506dda10d0288b09a017d822d5e8c7129a152cbd3ce7e9"},
]
numpy = [
    {file = "numpy-1.21.1-cp37-cp37m-macosx_10_9_x86_64.whl", hash = "sha256:38e8648f9449a549a7dfe8d8755a5979b45b3538520d1e735637ef28e8c2dc50"},
    {file = "numpy-1.21.1-cp37-cp37m-manylinux_2_12_i686.manylinux2010_i686.whl", hash = "sha256:fd7d7409fa643a91d0a05c7554dd68aa9c9bb16e186f6ccfe40d6e003156e33a"},
    {file = "numpy-1.21.1-cp37-cp37m-manylinux_2_12_x86_64.manylinux2010_x86_64.whl", hash = "sha256:a75b4498b1e93d8b700282dc8e655b8bd559c0904b3910b144646dbbbc03e062"},
    {file = "numpy-1.21.1-cp37-cp37m-manylinux_2_17_aarch64.manylinux2014_aarch64.whl", hash = "sha256:1412aa0aec3e00bc23fbb8664d76552b4efde98fb71f60737c83efbac24112f1"},
    {file = "numpy-1.21.1-cp37-cp37m-manylinux_2_5_i686.manylinux1_i686.whl", hash = "sha256:e46ceaff65609b5399163de5893d8f2a82d3c77d5e56d976c8b5fb01faa6b671"},
    {file = "numpy-1.21.1-cp37-cp37m-manylinux_2_5_x86_64.manylinux1_x86_64.whl", hash = "sha256:c6a2324085dd52f96498419ba95b5777e40b6bcbc20088fddb9e8cbb58885e8e"},
    {file = "numpy-1.21.1-cp37-cp37m-win32.whl", hash = "sha256:73101b2a1fef16602696d133db402a7e7586654682244344b8329cdcbbb82172"},
    {file = "numpy-1.21.1-cp37-cp37m-win_amd64.whl", hash = "sha256:7a708a79c9a9d26904d1cca8d383bf869edf6f8e7650d85dbc77b041e8c5a0f8"},
    {file = "numpy-1.21.1-cp38-cp38-macosx_10_9_universal2.whl", hash = "sha256:95b995d0c413f5d0428b3f880e8fe1660ff9396dcd1f9eedbc311f37b5652e16"},
    {file = "numpy-1.21.1-cp38-cp38-macosx_10_9_x86_64.whl", hash = "sha256:635e6bd31c9fb3d475c8f44a089569070d10a9ef18ed13738b03049280281267"},
    {file = "numpy-1.21.1-cp38-cp38-macosx_11_0_arm64.whl", hash = "sha256:4a3d5fb89bfe21be2ef47c0614b9c9c707b7362386c9a3ff1feae63e0267ccb6"},
    {file = "numpy-1.21.1-cp38-cp38-manylinux_2_12_i686.manylinux2010_i686.whl", hash = "sha256:8a326af80e86d0e9ce92bcc1e65c8ff88297de4fa14ee936cb2293d414c9ec63"},
    {file = "numpy-1.21.1-cp38-cp38-manylinux_2_12_x86_64.manylinux2010_x86_64.whl", hash = "sha256:791492091744b0fe390a6ce85cc1bf5149968ac7d5f0477288f78c89b385d9af"},
    {file = "numpy-1.21.1-cp38-cp38-manylinux_2_17_aarch64.manylinux2014_aarch64.whl", hash = "sha256:0318c465786c1f63ac05d7c4dbcecd4d2d7e13f0959b01b534ea1e92202235c5"},
    {file = "numpy-1.21.1-cp38-cp38-manylinux_2_5_i686.manylinux1_i686.whl", hash = "sha256:9a513bd9c1551894ee3d31369f9b07460ef223694098cf27d399513415855b68"},
    {file = "numpy-1.21.1-cp38-cp38-manylinux_2_5_x86_64.manylinux1_x86_64.whl", hash = "sha256:91c6f5fc58df1e0a3cc0c3a717bb3308ff850abdaa6d2d802573ee2b11f674a8"},
    {file = "numpy-1.21.1-cp38-cp38-win32.whl", hash = "sha256:978010b68e17150db8765355d1ccdd450f9fc916824e8c4e35ee620590e234cd"},
    {file = "numpy-1.21.1-cp38-cp38-win_amd64.whl", hash = "sha256:9749a40a5b22333467f02fe11edc98f022133ee1bfa8ab99bda5e5437b831214"},
    {file = "numpy-1.21.1-cp39-cp39-macosx_10_9_universal2.whl", hash = "sha256:d7a4aeac3b94af92a9373d6e77b37691b86411f9745190d2c351f410ab3a791f"},
    {file = "numpy-1.21.1-cp39-cp39-macosx_10_9_x86_64.whl", hash = "sha256:d9e7912a56108aba9b31df688a4c4f5cb0d9d3787386b87d504762b6754fbb1b"},
    {file = "numpy-1.21.1-cp39-cp39-macosx_11_0_arm64.whl", hash = "sha256:25b40b98ebdd272bc3020935427a4530b7d60dfbe1ab9381a39147834e985eac"},
    {file = "numpy-1.21.1-cp39-cp39-manylinux_2_12_i686.manylinux2010_i686.whl", hash = "sha256:8a92c5aea763d14ba9d6475803fc7904bda7decc2a0a68153f587ad82941fec1"},
    {file = "numpy-1.21.1-cp39-cp39-manylinux_2_12_x86_64.manylinux2010_x86_64.whl", hash = "sha256:05a0f648eb28bae4bcb204e6fd14603de2908de982e761a2fc78efe0f19e96e1"},
    {file = "numpy-1.21.1-cp39-cp39-manylinux_2_17_aarch64.manylinux2014_aarch64.whl", hash = "sha256:f01f28075a92eede918b965e86e8f0ba7b7797a95aa8d35e1cc8821f5fc3ad6a"},
    {file = "numpy-1.21.1-cp39-cp39-win32.whl", hash = "sha256:88c0b89ad1cc24a5efbb99ff9ab5db0f9a86e9cc50240177a571fbe9c2860ac2"},
    {file = "numpy-1.21.1-cp39-cp39-win_amd64.whl", hash = "sha256:01721eefe70544d548425a07c80be8377096a54118070b8a62476866d5208e33"},
    {file = "numpy-1.21.1-pp37-pypy37_pp73-manylinux_2_12_x86_64.manylinux2010_x86_64.whl", hash = "sha256:2d4d1de6e6fb3d28781c73fbde702ac97f03d79e4ffd6598b880b2d95d62ead4"},
    {file = "numpy-1.21.1.zip", hash = "sha256:dff4af63638afcc57a3dfb9e4b26d434a7a602d225b42d746ea7fe2edf1342fd"},
]
nvidia-cublas-cu11 = [
    {file = "nvidia_cublas_cu11-11.10.3.66-py3-none-manylinux1_x86_64.whl", hash = "sha256:d32e4d75f94ddfb93ea0a5dda08389bcc65d8916a25cb9f37ac89edaeed3bded"},
    {file = "nvidia_cublas_cu11-11.10.3.66-py3-none-win_amd64.whl", hash = "sha256:8ac17ba6ade3ed56ab898a036f9ae0756f1e81052a317bf98f8c6d18dc3ae49e"},
]
nvidia-cuda-nvrtc-cu11 = [
    {file = "nvidia_cuda_nvrtc_cu11-11.7.99-2-py3-none-manylinux1_x86_64.whl", hash = "sha256:9f1562822ea264b7e34ed5930567e89242d266448e936b85bc97a3370feabb03"},
    {file = "nvidia_cuda_nvrtc_cu11-11.7.99-py3-none-manylinux1_x86_64.whl", hash = "sha256:f7d9610d9b7c331fa0da2d1b2858a4a8315e6d49765091d28711c8946e7425e7"},
    {file = "nvidia_cuda_nvrtc_cu11-11.7.99-py3-none-win_amd64.whl", hash = "sha256:f2effeb1309bdd1b3854fc9b17eaf997808f8b25968ce0c7070945c4265d64a3"},
]
nvidia-cuda-runtime-cu11 = [
    {file = "nvidia_cuda_runtime_cu11-11.7.99-py3-none-manylinux1_x86_64.whl", hash = "sha256:cc768314ae58d2641f07eac350f40f99dcb35719c4faff4bc458a7cd2b119e31"},
    {file = "nvidia_cuda_runtime_cu11-11.7.99-py3-none-win_amd64.whl", hash = "sha256:bc77fa59a7679310df9d5c70ab13c4e34c64ae2124dd1efd7e5474b71be125c7"},
]
nvidia-cudnn-cu11 = [
    {file = "nvidia_cudnn_cu11-8.5.0.96-2-py3-none-manylinux1_x86_64.whl", hash = "sha256:402f40adfc6f418f9dae9ab402e773cfed9beae52333f6d86ae3107a1b9527e7"},
    {file = "nvidia_cudnn_cu11-8.5.0.96-py3-none-manylinux1_x86_64.whl", hash = "sha256:71f8111eb830879ff2836db3cccf03bbd735df9b0d17cd93761732ac50a8a108"},
]
packaging = [
    {file = "packaging-23.1-py3-none-any.whl", hash = "sha256:994793af429502c4ea2ebf6bf664629d07c1a9fe974af92966e4b8d2df7edc61"},
    {file = "packaging-23.1.tar.gz", hash = "sha256:a392980d2b6cffa644431898be54b0045151319d1e7ec34f0cfed48767dd334f"},
]
pandas = [
    {file = "pandas-0.25.3-cp35-cp35m-macosx_10_6_intel.whl", hash = "sha256:df8864824b1fe488cf778c3650ee59c3a0d8f42e53707de167ba6b4f7d35f133"},
    {file = "pandas-0.25.3-cp35-cp35m-manylinux1_i686.whl", hash = "sha256:7458c48e3d15b8aaa7d575be60e1e4dd70348efcd9376656b72fecd55c59a4c3"},
    {file = "pandas-0.25.3-cp35-cp35m-manylinux1_x86_64.whl", hash = "sha256:61741f5aeb252f39c3031d11405305b6d10ce663c53bc3112705d7ad66c013d0"},
    {file = "pandas-0.25.3-cp35-cp35m-win32.whl", hash = "sha256:adc3d3a3f9e59a38d923e90e20c4922fc62d1e5a03d083440468c6d8f3f1ae0a"},
    {file = "pandas-0.25.3-cp35-cp35m-win_amd64.whl", hash = "sha256:975c461accd14e89d71772e89108a050fa824c0b87a67d34cedf245f6681fc17"},
    {file = "pandas-0.25.3-cp36-cp36m-macosx_10_9_x86_64.whl", hash = "sha256:ee50c2142cdcf41995655d499a157d0a812fce55c97d9aad13bc1eef837ed36c"},
    {file = "pandas-0.25.3-cp36-cp36m-manylinux1_i686.whl", hash = "sha256:4545467a637e0e1393f7d05d61dace89689ad6d6f66f267f86fff737b702cce9"},
    {file = "pandas-0.25.3-cp36-cp36m-manylinux1_x86_64.whl", hash = "sha256:bbe3eb765a0b1e578833d243e2814b60c825b7fdbf4cdfe8e8aae8a08ed56ecf"},
    {file = "pandas-0.25.3-cp36-cp36m-win32.whl", hash = "sha256:8153705d6545fd9eb6dd2bc79301bff08825d2e2f716d5dced48daafc2d0b81f"},
    {file = "pandas-0.25.3-cp36-cp36m-win_amd64.whl", hash = "sha256:26382aab9c119735908d94d2c5c08020a4a0a82969b7e5eefb92f902b3b30ad7"},
    {file = "pandas-0.25.3-cp37-cp37m-macosx_10_9_x86_64.whl", hash = "sha256:00dff3a8e337f5ed7ad295d98a31821d3d0fe7792da82d78d7fd79b89c03ea9d"},
    {file = "pandas-0.25.3-cp37-cp37m-manylinux1_x86_64.whl", hash = "sha256:e45055c30a608076e31a9fcd780a956ed3b1fa20db61561b8d88b79259f526f7"},
    {file = "pandas-0.25.3-cp37-cp37m-win32.whl", hash = "sha256:255920e63850dc512ce356233081098554d641ba99c3767dde9e9f35630f994b"},
    {file = "pandas-0.25.3-cp37-cp37m-win_amd64.whl", hash = "sha256:22361b1597c8c2ffd697aa9bf85423afa9e1fcfa6b1ea821054a244d5f24d75e"},
    {file = "pandas-0.25.3-cp38-cp38-macosx_10_9_x86_64.whl", hash = "sha256:9962957a27bfb70ab64103d0a7b42fa59c642fb4ed4cb75d0227b7bb9228535d"},
    {file = "pandas-0.25.3-cp38-cp38-manylinux1_x86_64.whl", hash = "sha256:78bf638993219311377ce9836b3dc05f627a666d0dbc8cec37c0ff3c9ada673b"},
    {file = "pandas-0.25.3-cp38-cp38-win32.whl", hash = "sha256:6a3ac2c87e4e32a969921d1428525f09462770c349147aa8e9ab95f88c71ec71"},
    {file = "pandas-0.25.3-cp38-cp38-win_amd64.whl", hash = "sha256:33970f4cacdd9a0ddb8f21e151bfb9f178afb7c36eb7c25b9094c02876f385c2"},
    {file = "pandas-0.25.3.tar.gz", hash = "sha256:52da74df8a9c9a103af0a72c9d5fdc8e0183a90884278db7f386b5692a2220a4"},
]
pandocfilters = [
    {file = "pandocfilters-1.5.0-py2.py3-none-any.whl", hash = "sha256:33aae3f25fd1a026079f5d27bdd52496f0e0803b3469282162bafdcbdf6ef14f"},
    {file = "pandocfilters-1.5.0.tar.gz", hash = "sha256:0b679503337d233b4339a817bfc8c50064e2eff681314376a47cb582305a7a38"},
]
parso = [
    {file = "parso-0.8.3-py2.py3-none-any.whl", hash = "sha256:c001d4636cd3aecdaf33cbb40aebb59b094be2a74c556778ef5576c175e19e75"},
    {file = "parso-0.8.3.tar.gz", hash = "sha256:8c07be290bb59f03588915921e29e8a50002acaf2cdc5fa0e0114f91709fafa0"},
]
pexpect = [
    {file = "pexpect-4.8.0-py2.py3-none-any.whl", hash = "sha256:0b48a55dcb3c05f3329815901ea4fc1537514d6ba867a152b581d69ae3710937"},
    {file = "pexpect-4.8.0.tar.gz", hash = "sha256:fc65a43959d153d0114afe13997d439c22823a27cefceb5ff35c2178c6784c0c"},
]
pickleshare = [
    {file = "pickleshare-0.7.5-py2.py3-none-any.whl", hash = "sha256:9649af414d74d4df115d5d718f82acb59c9d418196b7b4290ed47a12ce62df56"},
    {file = "pickleshare-0.7.5.tar.gz", hash = "sha256:87683d47965c1da65cdacaf31c8441d12b8044cdec9aca500cd78fc2c683afca"},
]
pkgutil_resolve_name = [
    {file = "pkgutil_resolve_name-1.3.10-py3-none-any.whl", hash = "sha256:ca27cc078d25c5ad71a9de0a7a330146c4e014c2462d9af19c6b828280649c5e"},
    {file = "pkgutil_resolve_name-1.3.10.tar.gz", hash = "sha256:357d6c9e6a755653cfd78893817c0853af365dd51ec97f3d358a819373bbd174"},
]
pluggy = [
    {file = "pluggy-1.2.0-py3-none-any.whl", hash = "sha256:c2fd55a7d7a3863cba1a013e4e2414658b1d07b6bc57b3919e0c63c9abb99849"},
    {file = "pluggy-1.2.0.tar.gz", hash = "sha256:d12f0c4b579b15f5e054301bb226ee85eeeba08ffec228092f8defbaa3a4c4b3"},
]
prometheus-client = [
    {file = "prometheus_client-0.17.1-py3-none-any.whl", hash = "sha256:e537f37160f6807b8202a6fc4764cdd19bac5480ddd3e0d463c3002b34462101"},
    {file = "prometheus_client-0.17.1.tar.gz", hash = "sha256:21e674f39831ae3f8acde238afd9a27a37d0d2fb5a28ea094f0ce25d2cbf2091"},
]
prompt-toolkit = [
    {file = "prompt_toolkit-3.0.39-py3-none-any.whl", hash = "sha256:9dffbe1d8acf91e3de75f3b544e4842382fc06c6babe903ac9acb74dc6e08d88"},
    {file = "prompt_toolkit-3.0.39.tar.gz", hash = "sha256:04505ade687dc26dc4284b1ad19a83be2f2afe83e7a828ace0c72f3a1df72aac"},
]
psutil = [
    {file = "psutil-5.9.5-cp27-cp27m-macosx_10_9_x86_64.whl", hash = "sha256:be8929ce4313f9f8146caad4272f6abb8bf99fc6cf59344a3167ecd74f4f203f"},
    {file = "psutil-5.9.5-cp27-cp27m-manylinux2010_i686.whl", hash = "sha256:ab8ed1a1d77c95453db1ae00a3f9c50227ebd955437bcf2a574ba8adbf6a74d5"},
    {file = "psutil-5.9.5-cp27-cp27m-manylinux2010_x86_64.whl", hash = "sha256:4aef137f3345082a3d3232187aeb4ac4ef959ba3d7c10c33dd73763fbc063da4"},
    {file = "psutil-5.9.5-cp27-cp27mu-manylinux2010_i686.whl", hash = "sha256:ea8518d152174e1249c4f2a1c89e3e6065941df2fa13a1ab45327716a23c2b48"},
    {file = "psutil-5.9.5-cp27-cp27mu-manylinux2010_x86_64.whl", hash = "sha256:acf2aef9391710afded549ff602b5887d7a2349831ae4c26be7c807c0a39fac4"},
    {file = "psutil-5.9.5-cp27-none-win32.whl", hash = "sha256:5b9b8cb93f507e8dbaf22af6a2fd0ccbe8244bf30b1baad6b3954e935157ae3f"},
    {file = "psutil-5.9.5-cp27-none-win_amd64.whl", hash = "sha256:8c5f7c5a052d1d567db4ddd231a9d27a74e8e4a9c3f44b1032762bd7b9fdcd42"},
    {file = "psutil-5.9.5-cp36-abi3-macosx_10_9_x86_64.whl", hash = "sha256:3c6f686f4225553615612f6d9bc21f1c0e305f75d7d8454f9b46e901778e7217"},
    {file = "psutil-5.9.5-cp36-abi3-manylinux_2_12_i686.manylinux2010_i686.manylinux_2_17_i686.manylinux2014_i686.whl", hash = "sha256:7a7dd9997128a0d928ed4fb2c2d57e5102bb6089027939f3b722f3a210f9a8da"},
    {file = "psutil-5.9.5-cp36-abi3-manylinux_2_12_x86_64.manylinux2010_x86_64.manylinux_2_17_x86_64.manylinux2014_x86_64.whl", hash = "sha256:89518112647f1276b03ca97b65cc7f64ca587b1eb0278383017c2a0dcc26cbe4"},
    {file = "psutil-5.9.5-cp36-abi3-win32.whl", hash = "sha256:104a5cc0e31baa2bcf67900be36acde157756b9c44017b86b2c049f11957887d"},
    {file = "psutil-5.9.5-cp36-abi3-win_amd64.whl", hash = "sha256:b258c0c1c9d145a1d5ceffab1134441c4c5113b2417fafff7315a917a026c3c9"},
    {file = "psutil-5.9.5-cp38-abi3-macosx_11_0_arm64.whl", hash = "sha256:c607bb3b57dc779d55e1554846352b4e358c10fff3abf3514a7a6601beebdb30"},
    {file = "psutil-5.9.5.tar.gz", hash = "sha256:5410638e4df39c54d957fc51ce03048acd8e6d60abc0f5107af51e5fb566eb3c"},
]
ptyprocess = [
    {file = "ptyprocess-0.7.0-py2.py3-none-any.whl", hash = "sha256:4b41f3967fce3af57cc7e94b888626c18bf37a083e3651ca8feeb66d492fef35"},
    {file = "ptyprocess-0.7.0.tar.gz", hash = "sha256:5c5d0a3b48ceee0b48485e0c26037c0acd7d29765ca3fbb5cb3831d347423220"},
]
py = [
    {file = "py-1.11.0-py2.py3-none-any.whl", hash = "sha256:607c53218732647dff4acdfcd50cb62615cedf612e72d1724fb1a0cc6405b378"},
    {file = "py-1.11.0.tar.gz", hash = "sha256:51c75c4126074b472f746a24399ad32f6053d1b34b68d2fa41e558e6f4a98719"},
]
pycodestyle = [
    {file = "pycodestyle-2.5.0-py2.py3-none-any.whl", hash = "sha256:95a2219d12372f05704562a14ec30bc76b05a5b297b21a5dfe3f6fac3491ae56"},
    {file = "pycodestyle-2.5.0.tar.gz", hash = "sha256:e40a936c9a450ad81df37f549d676d127b1b66000a6c500caa2b085bc0ca976c"},
]
pycparser = [
    {file = "pycparser-2.21-py2.py3-none-any.whl", hash = "sha256:8ee45429555515e1f6b185e78100aea234072576aa43ab53aefcae078162fca9"},
    {file = "pycparser-2.21.tar.gz", hash = "sha256:e644fdec12f7872f86c58ff790da456218b10f863970249516d60a5eaca77206"},
]
pyflakes = [
    {file = "pyflakes-2.1.1-py2.py3-none-any.whl", hash = "sha256:17dbeb2e3f4d772725c777fabc446d5634d1038f234e77343108ce445ea69ce0"},
    {file = "pyflakes-2.1.1.tar.gz", hash = "sha256:d976835886f8c5b31d47970ed689944a0262b5f3afa00a5a7b4dc81e5449f8a2"},
]
Pygments = [
    {file = "Pygments-2.15.1-py3-none-any.whl", hash = "sha256:db2db3deb4b4179f399a09054b023b6a586b76499d36965813c71aa8ed7b5fd1"},
    {file = "Pygments-2.15.1.tar.gz", hash = "sha256:8ace4d3c1dd481894b2005f560ead0f9f19ee64fe983366be1a21e171d12775c"},
]
pyparsing = [
    {file = "pyparsing-3.1.0-py3-none-any.whl", hash = "sha256:d554a96d1a7d3ddaf7183104485bc19fd80543ad6ac5bdb6426719d766fb06c1"},
    {file = "pyparsing-3.1.0.tar.gz", hash = "sha256:edb662d6fe322d6e990b1594b5feaeadf806803359e3d4d42f11e295e588f0ea"},
]
pyrsistent = [
    {file = "pyrsistent-0.19.3-cp310-cp310-macosx_10_9_universal2.whl", hash = "sha256:20460ac0ea439a3e79caa1dbd560344b64ed75e85d8703943e0b66c2a6150e4a"},
    {file = "pyrsistent-0.19.3-cp310-cp310-manylinux_2_17_aarch64.manylinux2014_aarch64.whl", hash = "sha256:4c18264cb84b5e68e7085a43723f9e4c1fd1d935ab240ce02c0324a8e01ccb64"},
    {file = "pyrsistent-0.19.3-cp310-cp310-manylinux_2_5_i686.manylinux1_i686.manylinux_2_17_i686.manylinux2014_i686.whl", hash = "sha256:4b774f9288dda8d425adb6544e5903f1fb6c273ab3128a355c6b972b7df39dcf"},
    {file = "pyrsistent-0.19.3-cp310-cp310-win32.whl", hash = "sha256:5a474fb80f5e0d6c9394d8db0fc19e90fa540b82ee52dba7d246a7791712f74a"},
    {file = "pyrsistent-0.19.3-cp310-cp310-win_amd64.whl", hash = "sha256:49c32f216c17148695ca0e02a5c521e28a4ee6c5089f97e34fe24163113722da"},
    {file = "pyrsistent-0.19.3-cp311-cp311-macosx_10_9_universal2.whl", hash = "sha256:f0774bf48631f3a20471dd7c5989657b639fd2d285b861237ea9e82c36a415a9"},
    {file = "pyrsistent-0.19.3-cp311-cp311-manylinux_2_17_aarch64.manylinux2014_aarch64.whl", hash = "sha256:3ab2204234c0ecd8b9368dbd6a53e83c3d4f3cab10ecaf6d0e772f456c442393"},
    {file = "pyrsistent-0.19.3-cp311-cp311-manylinux_2_5_i686.manylinux1_i686.manylinux_2_17_i686.manylinux2014_i686.whl", hash = "sha256:e42296a09e83028b3476f7073fcb69ffebac0e66dbbfd1bd847d61f74db30f19"},
    {file = "pyrsistent-0.19.3-cp311-cp311-win32.whl", hash = "sha256:64220c429e42a7150f4bfd280f6f4bb2850f95956bde93c6fda1b70507af6ef3"},
    {file = "pyrsistent-0.19.3-cp311-cp311-win_amd64.whl", hash = "sha256:016ad1afadf318eb7911baa24b049909f7f3bb2c5b1ed7b6a8f21db21ea3faa8"},
    {file = "pyrsistent-0.19.3-cp37-cp37m-macosx_10_9_x86_64.whl", hash = "sha256:c4db1bd596fefd66b296a3d5d943c94f4fac5bcd13e99bffe2ba6a759d959a28"},
    {file = "pyrsistent-0.19.3-cp37-cp37m-manylinux_2_17_aarch64.manylinux2014_aarch64.whl", hash = "sha256:aeda827381f5e5d65cced3024126529ddc4289d944f75e090572c77ceb19adbf"},
    {file = "pyrsistent-0.19.3-cp37-cp37m-manylinux_2_5_i686.manylinux1_i686.manylinux_2_17_i686.manylinux2014_i686.whl", hash = "sha256:42ac0b2f44607eb92ae88609eda931a4f0dfa03038c44c772e07f43e738bcac9"},
    {file = "pyrsistent-0.19.3-cp37-cp37m-win32.whl", hash = "sha256:e8f2b814a3dc6225964fa03d8582c6e0b6650d68a232df41e3cc1b66a5d2f8d1"},
    {file = "pyrsistent-0.19.3-cp37-cp37m-win_amd64.whl", hash = "sha256:c9bb60a40a0ab9aba40a59f68214eed5a29c6274c83b2cc206a359c4a89fa41b"},
    {file = "pyrsistent-0.19.3-cp38-cp38-macosx_10_9_universal2.whl", hash = "sha256:a2471f3f8693101975b1ff85ffd19bb7ca7dd7c38f8a81701f67d6b4f97b87d8"},
    {file = "pyrsistent-0.19.3-cp38-cp38-manylinux_2_17_aarch64.manylinux2014_aarch64.whl", hash = "sha256:cc5d149f31706762c1f8bda2e8c4f8fead6e80312e3692619a75301d3dbb819a"},
    {file = "pyrsistent-0.19.3-cp38-cp38-manylinux_2_5_i686.manylinux1_i686.manylinux_2_17_i686.manylinux2014_i686.whl", hash = "sha256:3311cb4237a341aa52ab8448c27e3a9931e2ee09561ad150ba94e4cfd3fc888c"},
    {file = "pyrsistent-0.19.3-cp38-cp38-win32.whl", hash = "sha256:f0e7c4b2f77593871e918be000b96c8107da48444d57005b6a6bc61fb4331b2c"},
    {file = "pyrsistent-0.19.3-cp38-cp38-win_amd64.whl", hash = "sha256:c147257a92374fde8498491f53ffa8f4822cd70c0d85037e09028e478cababb7"},
    {file = "pyrsistent-0.19.3-cp39-cp39-macosx_10_9_universal2.whl", hash = "sha256:b735e538f74ec31378f5a1e3886a26d2ca6351106b4dfde376a26fc32a044edc"},
    {file = "pyrsistent-0.19.3-cp39-cp39-manylinux_2_17_aarch64.manylinux2014_aarch64.whl", hash = "sha256:99abb85579e2165bd8522f0c0138864da97847875ecbd45f3e7e2af569bfc6f2"},
    {file = "pyrsistent-0.19.3-cp39-cp39-manylinux_2_5_i686.manylinux1_i686.manylinux_2_17_i686.manylinux2014_i686.whl", hash = "sha256:3a8cb235fa6d3fd7aae6a4f1429bbb1fec1577d978098da1252f0489937786f3"},
    {file = "pyrsistent-0.19.3-cp39-cp39-win32.whl", hash = "sha256:c74bed51f9b41c48366a286395c67f4e894374306b197e62810e0fdaf2364da2"},
    {file = "pyrsistent-0.19.3-cp39-cp39-win_amd64.whl", hash = "sha256:878433581fc23e906d947a6814336eee031a00e6defba224234169ae3d3d6a98"},
    {file = "pyrsistent-0.19.3-py3-none-any.whl", hash = "sha256:ccf0d6bd208f8111179f0c26fdf84ed7c3891982f2edaeae7422575f47e66b64"},
    {file = "pyrsistent-0.19.3.tar.gz", hash = "sha256:1a2994773706bbb4995c31a97bc94f1418314923bd1048c6d964837040376440"},
]
pytest = [
    {file = "pytest-6.2.5-py3-none-any.whl", hash = "sha256:7310f8d27bc79ced999e760ca304d69f6ba6c6649c0b60fb0e04a4a77cacc134"},
    {file = "pytest-6.2.5.tar.gz", hash = "sha256:131b36680866a76e6781d13f101efb86cf674ebb9762eb70d3082b6f29889e89"},
]
python-dateutil = [
    {file = "python-dateutil-2.8.2.tar.gz", hash = "sha256:0123cacc1627ae19ddf3c27a5de5bd67ee4586fbdd6440d9748f8abb483d3e86"},
    {file = "python_dateutil-2.8.2-py2.py3-none-any.whl", hash = "sha256:961d03dc3453ebbc59dbdea9e4e11c5651520a876d0f4db161e8674aae935da9"},
]
pytz = [
    {file = "pytz-2023.3-py2.py3-none-any.whl", hash = "sha256:a151b3abb88eda1d4e34a9814df37de2a80e301e68ba0fd856fb9b46bfbbbffb"},
    {file = "pytz-2023.3.tar.gz", hash = "sha256:1d8ce29db189191fb55338ee6d0387d82ab59f3d00eac103412d64e0ebd0c588"},
]
pywin32 = [
    {file = "pywin32-306-cp310-cp310-win32.whl", hash = "sha256:06d3420a5155ba65f0b72f2699b5bacf3109f36acbe8923765c22938a69dfc8d"},
    {file = "pywin32-306-cp310-cp310-win_amd64.whl", hash = "sha256:84f4471dbca1887ea3803d8848a1616429ac94a4a8d05f4bc9c5dcfd42ca99c8"},
    {file = "pywin32-306-cp311-cp311-win32.whl", hash = "sha256:e65028133d15b64d2ed8f06dd9fbc268352478d4f9289e69c190ecd6818b6407"},
    {file = "pywin32-306-cp311-cp311-win_amd64.whl", hash = "sha256:a7639f51c184c0272e93f244eb24dafca9b1855707d94c192d4a0b4c01e1100e"},
    {file = "pywin32-306-cp311-cp311-win_arm64.whl", hash = "sha256:70dba0c913d19f942a2db25217d9a1b726c278f483a919f1abfed79c9cf64d3a"},
    {file = "pywin32-306-cp312-cp312-win32.whl", hash = "sha256:383229d515657f4e3ed1343da8be101000562bf514591ff383ae940cad65458b"},
    {file = "pywin32-306-cp312-cp312-win_amd64.whl", hash = "sha256:37257794c1ad39ee9be652da0462dc2e394c8159dfd913a8a4e8eb6fd346da0e"},
    {file = "pywin32-306-cp312-cp312-win_arm64.whl", hash = "sha256:5821ec52f6d321aa59e2db7e0a35b997de60c201943557d108af9d4ae1ec7040"},
    {file = "pywin32-306-cp37-cp37m-win32.whl", hash = "sha256:1c73ea9a0d2283d889001998059f5eaaba3b6238f767c9cf2833b13e6a685f65"},
    {file = "pywin32-306-cp37-cp37m-win_amd64.whl", hash = "sha256:72c5f621542d7bdd4fdb716227be0dd3f8565c11b280be6315b06ace35487d36"},
    {file = "pywin32-306-cp38-cp38-win32.whl", hash = "sha256:e4c092e2589b5cf0d365849e73e02c391c1349958c5ac3e9d5ccb9a28e017b3a"},
    {file = "pywin32-306-cp38-cp38-win_amd64.whl", hash = "sha256:e8ac1ae3601bee6ca9f7cb4b5363bf1c0badb935ef243c4733ff9a393b1690c0"},
    {file = "pywin32-306-cp39-cp39-win32.whl", hash = "sha256:e25fd5b485b55ac9c057f67d94bc203f3f6595078d1fb3b458c9c28b7153a802"},
    {file = "pywin32-306-cp39-cp39-win_amd64.whl", hash = "sha256:39b61c15272833b5c329a2989999dcae836b1eed650252ab1b7bfbe1d59f30f4"},
]
pywinpty = [
    {file = "pywinpty-2.0.10-cp310-none-win_amd64.whl", hash = "sha256:4c7d06ad10f6e92bc850a467f26d98f4f30e73d2fe5926536308c6ae0566bc16"},
    {file = "pywinpty-2.0.10-cp311-none-win_amd64.whl", hash = "sha256:7ffbd66310b83e42028fc9df7746118978d94fba8c1ebf15a7c1275fdd80b28a"},
    {file = "pywinpty-2.0.10-cp37-none-win_amd64.whl", hash = "sha256:38cb924f2778b5751ef91a75febd114776b3af0ae411bc667be45dd84fc881d3"},
    {file = "pywinpty-2.0.10-cp38-none-win_amd64.whl", hash = "sha256:902d79444b29ad1833b8d5c3c9aabdfd428f4f068504430df18074007c8c0de8"},
    {file = "pywinpty-2.0.10-cp39-none-win_amd64.whl", hash = "sha256:3c46aef80dd50979aff93de199e4a00a8ee033ba7a03cadf0a91fed45f0c39d7"},
    {file = "pywinpty-2.0.10.tar.gz", hash = "sha256:cdbb5694cf8c7242c2ecfaca35c545d31fa5d5814c3d67a4e628f803f680ebea"},
]
pyzmq = [
    {file = "pyzmq-25.1.0-cp310-cp310-macosx_10_15_universal2.whl", hash = "sha256:1a6169e69034eaa06823da6a93a7739ff38716142b3596c180363dee729d713d"},
    {file = "pyzmq-25.1.0-cp310-cp310-macosx_10_9_x86_64.whl", hash = "sha256:19d0383b1f18411d137d891cab567de9afa609b214de68b86e20173dc624c101"},
    {file = "pyzmq-25.1.0-cp310-cp310-manylinux_2_17_aarch64.manylinux2014_aarch64.whl", hash = "sha256:f1e931d9a92f628858a50f5bdffdfcf839aebe388b82f9d2ccd5d22a38a789dc"},
    {file = "pyzmq-25.1.0-cp310-cp310-manylinux_2_17_i686.manylinux2014_i686.whl", hash = "sha256:97d984b1b2f574bc1bb58296d3c0b64b10e95e7026f8716ed6c0b86d4679843f"},
    {file = "pyzmq-25.1.0-cp310-cp310-manylinux_2_17_x86_64.manylinux2014_x86_64.whl", hash = "sha256:154bddda2a351161474b36dba03bf1463377ec226a13458725183e508840df89"},
    {file = "pyzmq-25.1.0-cp310-cp310-manylinux_2_28_x86_64.whl", hash = "sha256:cb6d161ae94fb35bb518b74bb06b7293299c15ba3bc099dccd6a5b7ae589aee3"},
    {file = "pyzmq-25.1.0-cp310-cp310-musllinux_1_1_aarch64.whl", hash = "sha256:90146ab578931e0e2826ee39d0c948d0ea72734378f1898939d18bc9c823fcf9"},
    {file = "pyzmq-25.1.0-cp310-cp310-musllinux_1_1_i686.whl", hash = "sha256:831ba20b660b39e39e5ac8603e8193f8fce1ee03a42c84ade89c36a251449d80"},
    {file = "pyzmq-25.1.0-cp310-cp310-musllinux_1_1_x86_64.whl", hash = "sha256:3a522510e3434e12aff80187144c6df556bb06fe6b9d01b2ecfbd2b5bfa5c60c"},
    {file = "pyzmq-25.1.0-cp310-cp310-win32.whl", hash = "sha256:be24a5867b8e3b9dd5c241de359a9a5217698ff616ac2daa47713ba2ebe30ad1"},
    {file = "pyzmq-25.1.0-cp310-cp310-win_amd64.whl", hash = "sha256:5693dcc4f163481cf79e98cf2d7995c60e43809e325b77a7748d8024b1b7bcba"},
    {file = "pyzmq-25.1.0-cp311-cp311-macosx_10_15_universal2.whl", hash = "sha256:13bbe36da3f8aaf2b7ec12696253c0bf6ffe05f4507985a8844a1081db6ec22d"},
    {file = "pyzmq-25.1.0-cp311-cp311-macosx_10_9_x86_64.whl", hash = "sha256:69511d604368f3dc58d4be1b0bad99b61ee92b44afe1cd9b7bd8c5e34ea8248a"},
    {file = "pyzmq-25.1.0-cp311-cp311-manylinux_2_17_aarch64.manylinux2014_aarch64.whl", hash = "sha256:4a983c8694667fd76d793ada77fd36c8317e76aa66eec75be2653cef2ea72883"},
    {file = "pyzmq-25.1.0-cp311-cp311-manylinux_2_17_i686.manylinux2014_i686.whl", hash = "sha256:332616f95eb400492103ab9d542b69d5f0ff628b23129a4bc0a2fd48da6e4e0b"},
    {file = "pyzmq-25.1.0-cp311-cp311-manylinux_2_17_x86_64.manylinux2014_x86_64.whl", hash = "sha256:58416db767787aedbfd57116714aad6c9ce57215ffa1c3758a52403f7c68cff5"},
    {file = "pyzmq-25.1.0-cp311-cp311-manylinux_2_28_x86_64.whl", hash = "sha256:cad9545f5801a125f162d09ec9b724b7ad9b6440151b89645241d0120e119dcc"},
    {file = "pyzmq-25.1.0-cp311-cp311-musllinux_1_1_aarch64.whl", hash = "sha256:d6128d431b8dfa888bf51c22a04d48bcb3d64431caf02b3cb943269f17fd2994"},
    {file = "pyzmq-25.1.0-cp311-cp311-musllinux_1_1_i686.whl", hash = "sha256:2b15247c49d8cbea695b321ae5478d47cffd496a2ec5ef47131a9e79ddd7e46c"},
    {file = "pyzmq-25.1.0-cp311-cp311-musllinux_1_1_x86_64.whl", hash = "sha256:442d3efc77ca4d35bee3547a8e08e8d4bb88dadb54a8377014938ba98d2e074a"},
    {file = "pyzmq-25.1.0-cp311-cp311-win32.whl", hash = "sha256:65346f507a815a731092421d0d7d60ed551a80d9b75e8b684307d435a5597425"},
    {file = "pyzmq-25.1.0-cp311-cp311-win_amd64.whl", hash = "sha256:8b45d722046fea5a5694cba5d86f21f78f0052b40a4bbbbf60128ac55bfcc7b6"},
    {file = "pyzmq-25.1.0-cp36-cp36m-macosx_10_9_x86_64.whl", hash = "sha256:f45808eda8b1d71308c5416ef3abe958f033fdbb356984fabbfc7887bed76b3f"},
    {file = "pyzmq-25.1.0-cp36-cp36m-manylinux_2_17_aarch64.manylinux2014_aarch64.whl", hash = "sha256:8b697774ea8273e3c0460cf0bba16cd85ca6c46dfe8b303211816d68c492e132"},
    {file = "pyzmq-25.1.0-cp36-cp36m-manylinux_2_5_i686.manylinux1_i686.whl", hash = "sha256:b324fa769577fc2c8f5efcd429cef5acbc17d63fe15ed16d6dcbac2c5eb00849"},
    {file = "pyzmq-25.1.0-cp36-cp36m-manylinux_2_5_x86_64.manylinux1_x86_64.whl", hash = "sha256:5873d6a60b778848ce23b6c0ac26c39e48969823882f607516b91fb323ce80e5"},
    {file = "pyzmq-25.1.0-cp36-cp36m-musllinux_1_1_aarch64.whl", hash = "sha256:f0d9e7ba6a815a12c8575ba7887da4b72483e4cfc57179af10c9b937f3f9308f"},
    {file = "pyzmq-25.1.0-cp36-cp36m-musllinux_1_1_i686.whl", hash = "sha256:414b8beec76521358b49170db7b9967d6974bdfc3297f47f7d23edec37329b00"},
    {file = "pyzmq-25.1.0-cp36-cp36m-musllinux_1_1_x86_64.whl", hash = "sha256:01f06f33e12497dca86353c354461f75275a5ad9eaea181ac0dc1662da8074fa"},
    {file = "pyzmq-25.1.0-cp36-cp36m-win32.whl", hash = "sha256:b5a07c4f29bf7cb0164664ef87e4aa25435dcc1f818d29842118b0ac1eb8e2b5"},
    {file = "pyzmq-25.1.0-cp36-cp36m-win_amd64.whl", hash = "sha256:968b0c737797c1809ec602e082cb63e9824ff2329275336bb88bd71591e94a90"},
    {file = "pyzmq-25.1.0-cp37-cp37m-macosx_10_9_x86_64.whl", hash = "sha256:47b915ba666c51391836d7ed9a745926b22c434efa76c119f77bcffa64d2c50c"},
    {file = "pyzmq-25.1.0-cp37-cp37m-manylinux_2_17_aarch64.manylinux2014_aarch64.whl", hash = "sha256:5af31493663cf76dd36b00dafbc839e83bbca8a0662931e11816d75f36155897"},
    {file = "pyzmq-25.1.0-cp37-cp37m-manylinux_2_5_i686.manylinux1_i686.whl", hash = "sha256:5489738a692bc7ee9a0a7765979c8a572520d616d12d949eaffc6e061b82b4d1"},
    {file = "pyzmq-25.1.0-cp37-cp37m-manylinux_2_5_x86_64.manylinux1_x86_64.whl", hash = "sha256:1fc56a0221bdf67cfa94ef2d6ce5513a3d209c3dfd21fed4d4e87eca1822e3a3"},
    {file = "pyzmq-25.1.0-cp37-cp37m-musllinux_1_1_aarch64.whl", hash = "sha256:75217e83faea9edbc29516fc90c817bc40c6b21a5771ecb53e868e45594826b0"},
    {file = "pyzmq-25.1.0-cp37-cp37m-musllinux_1_1_i686.whl", hash = "sha256:3830be8826639d801de9053cf86350ed6742c4321ba4236e4b5568528d7bfed7"},
    {file = "pyzmq-25.1.0-cp37-cp37m-musllinux_1_1_x86_64.whl", hash = "sha256:3575699d7fd7c9b2108bc1c6128641a9a825a58577775ada26c02eb29e09c517"},
    {file = "pyzmq-25.1.0-cp37-cp37m-win32.whl", hash = "sha256:95bd3a998d8c68b76679f6b18f520904af5204f089beebb7b0301d97704634dd"},
    {file = "pyzmq-25.1.0-cp37-cp37m-win_amd64.whl", hash = "sha256:dbc466744a2db4b7ca05589f21ae1a35066afada2f803f92369f5877c100ef62"},
    {file = "pyzmq-25.1.0-cp38-cp38-macosx_10_15_universal2.whl", hash = "sha256:3bed53f7218490c68f0e82a29c92335daa9606216e51c64f37b48eb78f1281f4"},
    {file = "pyzmq-25.1.0-cp38-cp38-macosx_10_9_x86_64.whl", hash = "sha256:eb52e826d16c09ef87132c6e360e1879c984f19a4f62d8a935345deac43f3c12"},
    {file = "pyzmq-25.1.0-cp38-cp38-manylinux_2_12_i686.manylinux2010_i686.whl", hash = "sha256:ddbef8b53cd16467fdbfa92a712eae46dd066aa19780681a2ce266e88fbc7165"},
    {file = "pyzmq-25.1.0-cp38-cp38-manylinux_2_12_x86_64.manylinux2010_x86_64.whl", hash = "sha256:9301cf1d7fc1ddf668d0abbe3e227fc9ab15bc036a31c247276012abb921b5ff"},
    {file = "pyzmq-25.1.0-cp38-cp38-manylinux_2_17_aarch64.manylinux2014_aarch64.whl", hash = "sha256:7e23a8c3b6c06de40bdb9e06288180d630b562db8ac199e8cc535af81f90e64b"},
    {file = "pyzmq-25.1.0-cp38-cp38-musllinux_1_1_aarch64.whl", hash = "sha256:4a82faae00d1eed4809c2f18b37f15ce39a10a1c58fe48b60ad02875d6e13d80"},
    {file = "pyzmq-25.1.0-cp38-cp38-musllinux_1_1_i686.whl", hash = "sha256:c8398a1b1951aaa330269c35335ae69744be166e67e0ebd9869bdc09426f3871"},
    {file = "pyzmq-25.1.0-cp38-cp38-musllinux_1_1_x86_64.whl", hash = "sha256:d40682ac60b2a613d36d8d3a0cd14fbdf8e7e0618fbb40aa9fa7b796c9081584"},
    {file = "pyzmq-25.1.0-cp38-cp38-win32.whl", hash = "sha256:33d5c8391a34d56224bccf74f458d82fc6e24b3213fc68165c98b708c7a69325"},
    {file = "pyzmq-25.1.0-cp38-cp38-win_amd64.whl", hash = "sha256:c66b7ff2527e18554030319b1376d81560ca0742c6e0b17ff1ee96624a5f1afd"},
    {file = "pyzmq-25.1.0-cp39-cp39-macosx_10_15_universal2.whl", hash = "sha256:af56229ea6527a849ac9fb154a059d7e32e77a8cba27e3e62a1e38d8808cb1a5"},
    {file = "pyzmq-25.1.0-cp39-cp39-macosx_10_9_x86_64.whl", hash = "sha256:bdca18b94c404af6ae5533cd1bc310c4931f7ac97c148bbfd2cd4bdd62b96253"},
    {file = "pyzmq-25.1.0-cp39-cp39-manylinux_2_12_i686.manylinux2010_i686.whl", hash = "sha256:0b6b42f7055bbc562f63f3df3b63e3dd1ebe9727ff0f124c3aa7bcea7b3a00f9"},
    {file = "pyzmq-25.1.0-cp39-cp39-manylinux_2_12_x86_64.manylinux2010_x86_64.whl", hash = "sha256:4c2fc7aad520a97d64ffc98190fce6b64152bde57a10c704b337082679e74f67"},
    {file = "pyzmq-25.1.0-cp39-cp39-manylinux_2_17_aarch64.manylinux2014_aarch64.whl", hash = "sha256:be86a26415a8b6af02cd8d782e3a9ae3872140a057f1cadf0133de685185c02b"},
    {file = "pyzmq-25.1.0-cp39-cp39-musllinux_1_1_aarch64.whl", hash = "sha256:851fb2fe14036cfc1960d806628b80276af5424db09fe5c91c726890c8e6d943"},
    {file = "pyzmq-25.1.0-cp39-cp39-musllinux_1_1_i686.whl", hash = "sha256:2a21fec5c3cea45421a19ccbe6250c82f97af4175bc09de4d6dd78fb0cb4c200"},
    {file = "pyzmq-25.1.0-cp39-cp39-musllinux_1_1_x86_64.whl", hash = "sha256:bad172aba822444b32eae54c2d5ab18cd7dee9814fd5c7ed026603b8cae2d05f"},
    {file = "pyzmq-25.1.0-cp39-cp39-win32.whl", hash = "sha256:4d67609b37204acad3d566bb7391e0ecc25ef8bae22ff72ebe2ad7ffb7847158"},
    {file = "pyzmq-25.1.0-cp39-cp39-win_amd64.whl", hash = "sha256:71c7b5896e40720d30cd77a81e62b433b981005bbff0cb2f739e0f8d059b5d99"},
    {file = "pyzmq-25.1.0-pp37-pypy37_pp73-macosx_10_9_x86_64.whl", hash = "sha256:4cb27ef9d3bdc0c195b2dc54fcb8720e18b741624686a81942e14c8b67cc61a6"},
    {file = "pyzmq-25.1.0-pp37-pypy37_pp73-manylinux_2_12_i686.manylinux2010_i686.whl", hash = "sha256:0c4fc2741e0513b5d5a12fe200d6785bbcc621f6f2278893a9ca7bed7f2efb7d"},
    {file = "pyzmq-25.1.0-pp37-pypy37_pp73-manylinux_2_12_x86_64.manylinux2010_x86_64.whl", hash = "sha256:fc34fdd458ff77a2a00e3c86f899911f6f269d393ca5675842a6e92eea565bae"},
    {file = "pyzmq-25.1.0-pp37-pypy37_pp73-manylinux_2_17_aarch64.manylinux2014_aarch64.whl", hash = "sha256:8751f9c1442624da391bbd92bd4b072def6d7702a9390e4479f45c182392ff78"},
    {file = "pyzmq-25.1.0-pp37-pypy37_pp73-win_amd64.whl", hash = "sha256:6581e886aec3135964a302a0f5eb68f964869b9efd1dbafdebceaaf2934f8a68"},
    {file = "pyzmq-25.1.0-pp38-pypy38_pp73-macosx_10_9_x86_64.whl", hash = "sha256:5482f08d2c3c42b920e8771ae8932fbaa0a67dff925fc476996ddd8155a170f3"},
    {file = "pyzmq-25.1.0-pp38-pypy38_pp73-manylinux_2_12_i686.manylinux2010_i686.whl", hash = "sha256:5e7fbcafa3ea16d1de1f213c226005fea21ee16ed56134b75b2dede5a2129e62"},
    {file = "pyzmq-25.1.0-pp38-pypy38_pp73-manylinux_2_12_x86_64.manylinux2010_x86_64.whl", hash = "sha256:adecf6d02b1beab8d7c04bc36f22bb0e4c65a35eb0b4750b91693631d4081c70"},
    {file = "pyzmq-25.1.0-pp38-pypy38_pp73-manylinux_2_17_aarch64.manylinux2014_aarch64.whl", hash = "sha256:f6d39e42a0aa888122d1beb8ec0d4ddfb6c6b45aecb5ba4013c27e2f28657765"},
    {file = "pyzmq-25.1.0-pp38-pypy38_pp73-win_amd64.whl", hash = "sha256:7018289b402ebf2b2c06992813523de61d4ce17bd514c4339d8f27a6f6809492"},
    {file = "pyzmq-25.1.0-pp39-pypy39_pp73-macosx_10_9_x86_64.whl", hash = "sha256:9e68ae9864d260b18f311b68d29134d8776d82e7f5d75ce898b40a88df9db30f"},
    {file = "pyzmq-25.1.0-pp39-pypy39_pp73-manylinux_2_17_aarch64.manylinux2014_aarch64.whl", hash = "sha256:e21cc00e4debe8f54c3ed7b9fcca540f46eee12762a9fa56feb8512fd9057161"},
    {file = "pyzmq-25.1.0-pp39-pypy39_pp73-manylinux_2_17_i686.manylinux2014_i686.whl", hash = "sha256:2f666ae327a6899ff560d741681fdcdf4506f990595201ed39b44278c471ad98"},
    {file = "pyzmq-25.1.0-pp39-pypy39_pp73-manylinux_2_17_x86_64.manylinux2014_x86_64.whl", hash = "sha256:2f5efcc29056dfe95e9c9db0dfbb12b62db9c4ad302f812931b6d21dd04a9119"},
    {file = "pyzmq-25.1.0-pp39-pypy39_pp73-manylinux_2_28_x86_64.whl", hash = "sha256:48e5e59e77c1a83162ab3c163fc01cd2eebc5b34560341a67421b09be0891287"},
    {file = "pyzmq-25.1.0-pp39-pypy39_pp73-win_amd64.whl", hash = "sha256:108c96ebbd573d929740d66e4c3d1bdf31d5cde003b8dc7811a3c8c5b0fc173b"},
    {file = "pyzmq-25.1.0.tar.gz", hash = "sha256:80c41023465d36280e801564a69cbfce8ae85ff79b080e1913f6e90481fb8957"},
]
qtconsole = [
    {file = "qtconsole-5.4.3-py3-none-any.whl", hash = "sha256:35fd6e87b1f6d1fd41801b07e69339f8982e76afd4fa8ef35595bc6036717189"},
    {file = "qtconsole-5.4.3.tar.gz", hash = "sha256:5e4082a86a201796b2a5cfd4298352d22b158b51b57736531824715fc2a979dd"},
]
QtPy = [
    {file = "QtPy-2.3.1-py3-none-any.whl", hash = "sha256:5193d20e0b16e4d9d3bc2c642d04d9f4e2c892590bd1b9c92bfe38a95d5a2e12"},
    {file = "QtPy-2.3.1.tar.gz", hash = "sha256:a8c74982d6d172ce124d80cafd39653df78989683f760f2281ba91a6e7b9de8b"},
]
recommonmark = [
    {file = "recommonmark-0.6.0-py2.py3-none-any.whl", hash = "sha256:2ec4207a574289355d5b6ae4ae4abb29043346ca12cdd5f07d374dc5987d2852"},
    {file = "recommonmark-0.6.0.tar.gz", hash = "sha256:29cd4faeb6c5268c633634f2d69aef9431e0f4d347f90659fd0aab20e541efeb"},
]
requests = [
    {file = "requests-2.31.0-py3-none-any.whl", hash = "sha256:58cd2187c01e70e6e26505bca751777aa9f2ee0b7f4300988b709f44e013003f"},
    {file = "requests-2.31.0.tar.gz", hash = "sha256:942c5a758f98d790eaed1a29cb6eefc7ffb0d1cf7af05c3d2791656dbd6ad1e1"},
]
scikit-learn = [
    {file = "scikit-learn-1.0.2.tar.gz", hash = "sha256:b5870959a5484b614f26d31ca4c17524b1b0317522199dc985c3b4256e030767"},
    {file = "scikit_learn-1.0.2-cp310-cp310-macosx_10_13_x86_64.whl", hash = "sha256:da3c84694ff693b5b3194d8752ccf935a665b8b5edc33a283122f4273ca3e687"},
    {file = "scikit_learn-1.0.2-cp310-cp310-macosx_12_0_arm64.whl", hash = "sha256:75307d9ea39236cad7eea87143155eea24d48f93f3a2f9389c817f7019f00705"},
    {file = "scikit_learn-1.0.2-cp310-cp310-manylinux_2_17_aarch64.manylinux2014_aarch64.whl", hash = "sha256:f14517e174bd7332f1cca2c959e704696a5e0ba246eb8763e6c24876d8710049"},
    {file = "scikit_learn-1.0.2-cp310-cp310-manylinux_2_17_x86_64.manylinux2014_x86_64.whl", hash = "sha256:d9aac97e57c196206179f674f09bc6bffcd0284e2ba95b7fe0b402ac3f986023"},
    {file = "scikit_learn-1.0.2-cp310-cp310-win_amd64.whl", hash = "sha256:d93d4c28370aea8a7cbf6015e8a669cd5d69f856cc2aa44e7a590fb805bb5583"},
    {file = "scikit_learn-1.0.2-cp37-cp37m-macosx_10_13_x86_64.whl", hash = "sha256:85260fb430b795d806251dd3bb05e6f48cdc777ac31f2bcf2bc8bbed3270a8f5"},
    {file = "scikit_learn-1.0.2-cp37-cp37m-manylinux_2_12_i686.manylinux2010_i686.whl", hash = "sha256:a053a6a527c87c5c4fa7bf1ab2556fa16d8345cf99b6c5a19030a4a7cd8fd2c0"},
    {file = "scikit_learn-1.0.2-cp37-cp37m-manylinux_2_12_x86_64.manylinux2010_x86_64.whl", hash = "sha256:245c9b5a67445f6f044411e16a93a554edc1efdcce94d3fc0bc6a4b9ac30b752"},
    {file = "scikit_learn-1.0.2-cp37-cp37m-manylinux_2_17_aarch64.manylinux2014_aarch64.whl", hash = "sha256:158faf30684c92a78e12da19c73feff9641a928a8024b4fa5ec11d583f3d8a87"},
    {file = "scikit_learn-1.0.2-cp37-cp37m-manylinux_2_17_i686.manylinux2014_i686.whl", hash = "sha256:08ef968f6b72033c16c479c966bf37ccd49b06ea91b765e1cc27afefe723920b"},
    {file = "scikit_learn-1.0.2-cp37-cp37m-manylinux_2_17_x86_64.manylinux2014_x86_64.whl", hash = "sha256:16455ace947d8d9e5391435c2977178d0ff03a261571e67f627c8fee0f9d431a"},
    {file = "scikit_learn-1.0.2-cp37-cp37m-win32.whl", hash = "sha256:2f3b453e0b149898577e301d27e098dfe1a36943f7bb0ad704d1e548efc3b448"},
    {file = "scikit_learn-1.0.2-cp37-cp37m-win_amd64.whl", hash = "sha256:46f431ec59dead665e1370314dbebc99ead05e1c0a9df42f22d6a0e00044820f"},
    {file = "scikit_learn-1.0.2-cp38-cp38-macosx_10_13_x86_64.whl", hash = "sha256:ff3fa8ea0e09e38677762afc6e14cad77b5e125b0ea70c9bba1992f02c93b028"},
    {file = "scikit_learn-1.0.2-cp38-cp38-macosx_12_0_arm64.whl", hash = "sha256:9369b030e155f8188743eb4893ac17a27f81d28a884af460870c7c072f114243"},
    {file = "scikit_learn-1.0.2-cp38-cp38-manylinux_2_12_i686.manylinux2010_i686.whl", hash = "sha256:7d6b2475f1c23a698b48515217eb26b45a6598c7b1840ba23b3c5acece658dbb"},
    {file = "scikit_learn-1.0.2-cp38-cp38-manylinux_2_12_x86_64.manylinux2010_x86_64.whl", hash = "sha256:285db0352e635b9e3392b0b426bc48c3b485512d3b4ac3c7a44ec2a2ba061e66"},
    {file = "scikit_learn-1.0.2-cp38-cp38-manylinux_2_17_aarch64.manylinux2014_aarch64.whl", hash = "sha256:5cb33fe1dc6f73dc19e67b264dbb5dde2a0539b986435fdd78ed978c14654830"},
    {file = "scikit_learn-1.0.2-cp38-cp38-manylinux_2_17_i686.manylinux2014_i686.whl", hash = "sha256:b1391d1a6e2268485a63c3073111fe3ba6ec5145fc957481cfd0652be571226d"},
    {file = "scikit_learn-1.0.2-cp38-cp38-manylinux_2_17_x86_64.manylinux2014_x86_64.whl", hash = "sha256:bc3744dabc56b50bec73624aeca02e0def06b03cb287de26836e730659c5d29c"},
    {file = "scikit_learn-1.0.2-cp38-cp38-win32.whl", hash = "sha256:a999c9f02ff9570c783069f1074f06fe7386ec65b84c983db5aeb8144356a355"},
    {file = "scikit_learn-1.0.2-cp38-cp38-win_amd64.whl", hash = "sha256:7626a34eabbf370a638f32d1a3ad50526844ba58d63e3ab81ba91e2a7c6d037e"},
    {file = "scikit_learn-1.0.2-cp39-cp39-macosx_10_13_x86_64.whl", hash = "sha256:a90b60048f9ffdd962d2ad2fb16367a87ac34d76e02550968719eb7b5716fd10"},
    {file = "scikit_learn-1.0.2-cp39-cp39-macosx_12_0_arm64.whl", hash = "sha256:7a93c1292799620df90348800d5ac06f3794c1316ca247525fa31169f6d25855"},
    {file = "scikit_learn-1.0.2-cp39-cp39-manylinux_2_12_i686.manylinux2010_i686.whl", hash = "sha256:eabceab574f471de0b0eb3f2ecf2eee9f10b3106570481d007ed1c84ebf6d6a1"},
    {file = "scikit_learn-1.0.2-cp39-cp39-manylinux_2_12_x86_64.manylinux2010_x86_64.whl", hash = "sha256:55f2f3a8414e14fbee03782f9fe16cca0f141d639d2b1c1a36779fa069e1db57"},
    {file = "scikit_learn-1.0.2-cp39-cp39-manylinux_2_17_aarch64.manylinux2014_aarch64.whl", hash = "sha256:80095a1e4b93bd33261ef03b9bc86d6db649f988ea4dbcf7110d0cded8d7213d"},
    {file = "scikit_learn-1.0.2-cp39-cp39-manylinux_2_17_i686.manylinux2014_i686.whl", hash = "sha256:fa38a1b9b38ae1fad2863eff5e0d69608567453fdfc850c992e6e47eb764e846"},
    {file = "scikit_learn-1.0.2-cp39-cp39-manylinux_2_17_x86_64.manylinux2014_x86_64.whl", hash = "sha256:ff746a69ff2ef25f62b36338c615dd15954ddc3ab8e73530237dd73235e76d62"},
    {file = "scikit_learn-1.0.2-cp39-cp39-win32.whl", hash = "sha256:e174242caecb11e4abf169342641778f68e1bfaba80cd18acd6bc84286b9a534"},
    {file = "scikit_learn-1.0.2-cp39-cp39-win_amd64.whl", hash = "sha256:b54a62c6e318ddbfa7d22c383466d38d2ee770ebdb5ddb668d56a099f6eaf75f"},
]
scipy = [
    {file = "scipy-1.6.1-cp37-cp37m-macosx_10_9_x86_64.whl", hash = "sha256:a15a1f3fc0abff33e792d6049161b7795909b40b97c6cc2934ed54384017ab76"},
    {file = "scipy-1.6.1-cp37-cp37m-manylinux1_i686.whl", hash = "sha256:e79570979ccdc3d165456dd62041d9556fb9733b86b4b6d818af7a0afc15f092"},
    {file = "scipy-1.6.1-cp37-cp37m-manylinux1_x86_64.whl", hash = "sha256:a423533c55fec61456dedee7b6ee7dce0bb6bfa395424ea374d25afa262be261"},
    {file = "scipy-1.6.1-cp37-cp37m-manylinux2014_aarch64.whl", hash = "sha256:33d6b7df40d197bdd3049d64e8e680227151673465e5d85723b3b8f6b15a6ced"},
    {file = "scipy-1.6.1-cp37-cp37m-win32.whl", hash = "sha256:6725e3fbb47da428794f243864f2297462e9ee448297c93ed1dcbc44335feb78"},
    {file = "scipy-1.6.1-cp37-cp37m-win_amd64.whl", hash = "sha256:5fa9c6530b1661f1370bcd332a1e62ca7881785cc0f80c0d559b636567fab63c"},
    {file = "scipy-1.6.1-cp38-cp38-macosx_10_9_x86_64.whl", hash = "sha256:bd50daf727f7c195e26f27467c85ce653d41df4358a25b32434a50d8870fc519"},
    {file = "scipy-1.6.1-cp38-cp38-manylinux1_i686.whl", hash = "sha256:f46dd15335e8a320b0fb4685f58b7471702234cba8bb3442b69a3e1dc329c345"},
    {file = "scipy-1.6.1-cp38-cp38-manylinux1_x86_64.whl", hash = "sha256:0e5b0ccf63155d90da576edd2768b66fb276446c371b73841e3503be1d63fb5d"},
    {file = "scipy-1.6.1-cp38-cp38-manylinux2014_aarch64.whl", hash = "sha256:2481efbb3740977e3c831edfd0bd9867be26387cacf24eb5e366a6a374d3d00d"},
    {file = "scipy-1.6.1-cp38-cp38-win32.whl", hash = "sha256:68cb4c424112cd4be886b4d979c5497fba190714085f46b8ae67a5e4416c32b4"},
    {file = "scipy-1.6.1-cp38-cp38-win_amd64.whl", hash = "sha256:5f331eeed0297232d2e6eea51b54e8278ed8bb10b099f69c44e2558c090d06bf"},
    {file = "scipy-1.6.1-cp39-cp39-macosx_10_9_x86_64.whl", hash = "sha256:0c8a51d33556bf70367452d4d601d1742c0e806cd0194785914daf19775f0e67"},
    {file = "scipy-1.6.1-cp39-cp39-manylinux1_i686.whl", hash = "sha256:83bf7c16245c15bc58ee76c5418e46ea1811edcc2e2b03041b804e46084ab627"},
    {file = "scipy-1.6.1-cp39-cp39-manylinux1_x86_64.whl", hash = "sha256:794e768cc5f779736593046c9714e0f3a5940bc6dcc1dba885ad64cbfb28e9f0"},
    {file = "scipy-1.6.1-cp39-cp39-manylinux2014_aarch64.whl", hash = "sha256:5da5471aed911fe7e52b86bf9ea32fb55ae93e2f0fac66c32e58897cfb02fa07"},
    {file = "scipy-1.6.1-cp39-cp39-win32.whl", hash = "sha256:8e403a337749ed40af60e537cc4d4c03febddcc56cd26e774c9b1b600a70d3e4"},
    {file = "scipy-1.6.1-cp39-cp39-win_amd64.whl", hash = "sha256:a5193a098ae9f29af283dcf0041f762601faf2e595c0db1da929875b7570353f"},
    {file = "scipy-1.6.1.tar.gz", hash = "sha256:c4fceb864890b6168e79b0e714c585dbe2fd4222768ee90bc1aa0f8218691b11"},
]
Send2Trash = [
    {file = "Send2Trash-1.8.2-py3-none-any.whl", hash = "sha256:a384719d99c07ce1eefd6905d2decb6f8b7ed054025bb0e618919f945de4f679"},
    {file = "Send2Trash-1.8.2.tar.gz", hash = "sha256:c132d59fa44b9ca2b1699af5c86f57ce9f4c5eb56629d5d55fbb7a35f84e2312"},
]
setuptools = [
    {file = "setuptools-68.0.0-py3-none-any.whl", hash = "sha256:11e52c67415a381d10d6b462ced9cfb97066179f0e871399e006c4ab101fc85f"},
    {file = "setuptools-68.0.0.tar.gz", hash = "sha256:baf1fdb41c6da4cd2eae722e135500da913332ab3f2f5c7d33af9b492acb5235"},
]
six = [
    {file = "six-1.16.0-py2.py3-none-any.whl", hash = "sha256:8abb2f1d86890a2dfb989f9a77cfcfd3e47c2a354b01111771326f8aa26e0254"},
    {file = "six-1.16.0.tar.gz", hash = "sha256:1e61c37477a1626458e36f7b1d82aa5c9b094fa4802892072e49de9c60c4c926"},
]
sniffio = [
    {file = "sniffio-1.3.0-py3-none-any.whl", hash = "sha256:eecefdce1e5bbfb7ad2eeaabf7c1eeb404d7757c379bd1f7e5cce9d8bf425384"},
    {file = "sniffio-1.3.0.tar.gz", hash = "sha256:e60305c5e5d314f5389259b7f22aaa33d8f7dee49763119234af3755c55b9101"},
]
snowballstemmer = [
    {file = "snowballstemmer-2.2.0-py2.py3-none-any.whl", hash = "sha256:c8e1716e83cc398ae16824e5572ae04e0d9fc2c6b985fb0f900f5f0c96ecba1a"},
    {file = "snowballstemmer-2.2.0.tar.gz", hash = "sha256:09b16deb8547d3412ad7b590689584cd0fe25ec8db3be37788be3810cbf19cb1"},
]
soupsieve = [
    {file = "soupsieve-2.4.1-py3-none-any.whl", hash = "sha256:1c1bfee6819544a3447586c889157365a27e10d88cde3ad3da0cf0ddf646feb8"},
    {file = "soupsieve-2.4.1.tar.gz", hash = "sha256:89d12b2d5dfcd2c9e8c22326da9d9aa9cb3dfab0a83a024f05704076ee8d35ea"},
]
Sphinx = [
    {file = "Sphinx-2.4.5-py3-none-any.whl", hash = "sha256:02d7e9dc5f30caa42a682b26de408b755a55c7b07f356a30a3b6300bf7d4740e"},
    {file = "Sphinx-2.4.5.tar.gz", hash = "sha256:b00394e90463e7482c4cf59e7db1c8604baeca1468abfc062904dedc1cea6fcc"},
]
sphinx-rtd-theme = [
    {file = "sphinx_rtd_theme-0.5.0-py2.py3-none-any.whl", hash = "sha256:373413d0f82425aaa28fb288009bf0d0964711d347763af2f1b65cafcb028c82"},
    {file = "sphinx_rtd_theme-0.5.0.tar.gz", hash = "sha256:22c795ba2832a169ca301cd0a083f7a434e09c538c70beb42782c073651b707d"},
]
sphinxcontrib-applehelp = [
    {file = "sphinxcontrib-applehelp-1.0.2.tar.gz", hash = "sha256:a072735ec80e7675e3f432fcae8610ecf509c5f1869d17e2eecff44389cdbc58"},
    {file = "sphinxcontrib_applehelp-1.0.2-py2.py3-none-any.whl", hash = "sha256:806111e5e962be97c29ec4c1e7fe277bfd19e9652fb1a4392105b43e01af885a"},
]
sphinxcontrib-devhelp = [
    {file = "sphinxcontrib-devhelp-1.0.2.tar.gz", hash = "sha256:ff7f1afa7b9642e7060379360a67e9c41e8f3121f2ce9164266f61b9f4b338e4"},
    {file = "sphinxcontrib_devhelp-1.0.2-py2.py3-none-any.whl", hash = "sha256:8165223f9a335cc1af7ffe1ed31d2871f325254c0423bc0c4c7cd1c1e4734a2e"},
]
sphinxcontrib-htmlhelp = [
    {file = "sphinxcontrib-htmlhelp-2.0.0.tar.gz", hash = "sha256:f5f8bb2d0d629f398bf47d0d69c07bc13b65f75a81ad9e2f71a63d4b7a2f6db2"},
    {file = "sphinxcontrib_htmlhelp-2.0.0-py2.py3-none-any.whl", hash = "sha256:d412243dfb797ae3ec2b59eca0e52dac12e75a241bf0e4eb861e450d06c6ed07"},
]
sphinxcontrib-jsmath = [
    {file = "sphinxcontrib-jsmath-1.0.1.tar.gz", hash = "sha256:a9925e4a4587247ed2191a22df5f6970656cb8ca2bd6284309578f2153e0c4b8"},
    {file = "sphinxcontrib_jsmath-1.0.1-py2.py3-none-any.whl", hash = "sha256:2ec2eaebfb78f3f2078e73666b1415417a116cc848b72e5172e596c871103178"},
]
sphinxcontrib-qthelp = [
    {file = "sphinxcontrib-qthelp-1.0.3.tar.gz", hash = "sha256:4c33767ee058b70dba89a6fc5c1892c0d57a54be67ddd3e7875a18d14cba5a72"},
    {file = "sphinxcontrib_qthelp-1.0.3-py2.py3-none-any.whl", hash = "sha256:bd9fc24bcb748a8d51fd4ecaade681350aa63009a347a8c14e637895444dfab6"},
]
sphinxcontrib-serializinghtml = [
    {file = "sphinxcontrib-serializinghtml-1.1.5.tar.gz", hash = "sha256:aa5f6de5dfdf809ef505c4895e51ef5c9eac17d0f287933eb49ec495280b6952"},
    {file = "sphinxcontrib_serializinghtml-1.1.5-py2.py3-none-any.whl", hash = "sha256:352a9a00ae864471d3a7ead8d7d79f5fc0b57e8b3f95e9867eb9eb28999b92fd"},
]
terminado = [
    {file = "terminado-0.17.1-py3-none-any.whl", hash = "sha256:8650d44334eba354dd591129ca3124a6ba42c3d5b70df5051b6921d506fdaeae"},
    {file = "terminado-0.17.1.tar.gz", hash = "sha256:6ccbbcd3a4f8a25a5ec04991f39a0b8db52dfcd487ea0e578d977e6752380333"},
]
threadpoolctl = [
    {file = "threadpoolctl-3.1.0-py3-none-any.whl", hash = "sha256:8b99adda265feb6773280df41eece7b2e6561b772d21ffd52e372f999024907b"},
    {file = "threadpoolctl-3.1.0.tar.gz", hash = "sha256:a335baacfaa4400ae1f0d8e3a58d6674d2f8828e3716bb2802c44955ad391380"},
]
tinycss2 = [
    {file = "tinycss2-1.2.1-py3-none-any.whl", hash = "sha256:2b80a96d41e7c3914b8cda8bc7f705a4d9c49275616e886103dd839dfc847847"},
    {file = "tinycss2-1.2.1.tar.gz", hash = "sha256:8cff3a8f066c2ec677c06dbc7b45619804a6938478d9d73c284b29d14ecb0627"},
]
toml = [
    {file = "toml-0.10.2-py2.py3-none-any.whl", hash = "sha256:806143ae5bfb6a3c6e736a764057db0e6a0e05e338b5630894a5f779cabb4f9b"},
    {file = "toml-0.10.2.tar.gz", hash = "sha256:b3bda1d108d5dd99f4a20d24d9c348e91c4db7ab1b749200bded2f839ccbe68f"},
]
torch = [
    {file = "torch-1.13.1-cp310-cp310-manylinux1_x86_64.whl", hash = "sha256:fd12043868a34a8da7d490bf6db66991108b00ffbeecb034228bfcbbd4197143"},
    {file = "torch-1.13.1-cp310-cp310-manylinux2014_aarch64.whl", hash = "sha256:d9fe785d375f2e26a5d5eba5de91f89e6a3be5d11efb497e76705fdf93fa3c2e"},
    {file = "torch-1.13.1-cp310-cp310-win_amd64.whl", hash = "sha256:98124598cdff4c287dbf50f53fb455f0c1e3a88022b39648102957f3445e9b76"},
    {file = "torch-1.13.1-cp310-none-macosx_10_9_x86_64.whl", hash = "sha256:393a6273c832e047581063fb74335ff50b4c566217019cc6ace318cd79eb0566"},
    {file = "torch-1.13.1-cp310-none-macosx_11_0_arm64.whl", hash = "sha256:0122806b111b949d21fa1a5f9764d1fd2fcc4a47cb7f8ff914204fd4fc752ed5"},
    {file = "torch-1.13.1-cp311-cp311-manylinux1_x86_64.whl", hash = "sha256:22128502fd8f5b25ac1cd849ecb64a418382ae81dd4ce2b5cebaa09ab15b0d9b"},
    {file = "torch-1.13.1-cp37-cp37m-manylinux1_x86_64.whl", hash = "sha256:76024be052b659ac1304ab8475ab03ea0a12124c3e7626282c9c86798ac7bc11"},
    {file = "torch-1.13.1-cp37-cp37m-manylinux2014_aarch64.whl", hash = "sha256:ea8dda84d796094eb8709df0fcd6b56dc20b58fdd6bc4e8d7109930dafc8e419"},
    {file = "torch-1.13.1-cp37-cp37m-win_amd64.whl", hash = "sha256:2ee7b81e9c457252bddd7d3da66fb1f619a5d12c24d7074de91c4ddafb832c93"},
    {file = "torch-1.13.1-cp37-none-macosx_10_9_x86_64.whl", hash = "sha256:0d9b8061048cfb78e675b9d2ea8503bfe30db43d583599ae8626b1263a0c1380"},
    {file = "torch-1.13.1-cp37-none-macosx_11_0_arm64.whl", hash = "sha256:f402ca80b66e9fbd661ed4287d7553f7f3899d9ab54bf5c67faada1555abde28"},
    {file = "torch-1.13.1-cp38-cp38-manylinux1_x86_64.whl", hash = "sha256:727dbf00e2cf858052364c0e2a496684b9cb5aa01dc8a8bc8bbb7c54502bdcdd"},
    {file = "torch-1.13.1-cp38-cp38-manylinux2014_aarch64.whl", hash = "sha256:df8434b0695e9ceb8cc70650afc1310d8ba949e6db2a0525ddd9c3b2b181e5fe"},
    {file = "torch-1.13.1-cp38-cp38-win_amd64.whl", hash = "sha256:5e1e722a41f52a3f26f0c4fcec227e02c6c42f7c094f32e49d4beef7d1e213ea"},
    {file = "torch-1.13.1-cp38-none-macosx_10_9_x86_64.whl", hash = "sha256:33e67eea526e0bbb9151263e65417a9ef2d8fa53cbe628e87310060c9dcfa312"},
    {file = "torch-1.13.1-cp38-none-macosx_11_0_arm64.whl", hash = "sha256:eeeb204d30fd40af6a2d80879b46a7efbe3cf43cdbeb8838dd4f3d126cc90b2b"},
    {file = "torch-1.13.1-cp39-cp39-manylinux1_x86_64.whl", hash = "sha256:50ff5e76d70074f6653d191fe4f6a42fdbe0cf942fbe2a3af0b75eaa414ac038"},
    {file = "torch-1.13.1-cp39-cp39-manylinux2014_aarch64.whl", hash = "sha256:2c3581a3fd81eb1f0f22997cddffea569fea53bafa372b2c0471db373b26aafc"},
    {file = "torch-1.13.1-cp39-cp39-win_amd64.whl", hash = "sha256:0aa46f0ac95050c604bcf9ef71da9f1172e5037fdf2ebe051962d47b123848e7"},
    {file = "torch-1.13.1-cp39-none-macosx_10_9_x86_64.whl", hash = "sha256:6930791efa8757cb6974af73d4996b6b50c592882a324b8fb0589c6a9ba2ddaf"},
    {file = "torch-1.13.1-cp39-none-macosx_11_0_arm64.whl", hash = "sha256:e0df902a7c7dd6c795698532ee5970ce898672625635d885eade9976e5a04949"},
]
tornado = [
    {file = "tornado-6.2-cp37-abi3-macosx_10_9_universal2.whl", hash = "sha256:20f638fd8cc85f3cbae3c732326e96addff0a15e22d80f049e00121651e82e72"},
    {file = "tornado-6.2-cp37-abi3-macosx_10_9_x86_64.whl", hash = "sha256:87dcafae3e884462f90c90ecc200defe5e580a7fbbb4365eda7c7c1eb809ebc9"},
    {file = "tornado-6.2-cp37-abi3-manylinux_2_17_aarch64.manylinux2014_aarch64.whl", hash = "sha256:ba09ef14ca9893954244fd872798b4ccb2367c165946ce2dd7376aebdde8e3ac"},
    {file = "tornado-6.2-cp37-abi3-manylinux_2_5_i686.manylinux1_i686.manylinux_2_17_i686.manylinux2014_i686.whl", hash = "sha256:b8150f721c101abdef99073bf66d3903e292d851bee51910839831caba341a75"},
    {file = "tornado-6.2-cp37-abi3-manylinux_2_5_x86_64.manylinux1_x86_64.manylinux_2_17_x86_64.manylinux2014_x86_64.whl", hash = "sha256:d3a2f5999215a3a06a4fc218026cd84c61b8b2b40ac5296a6db1f1451ef04c1e"},
    {file = "tornado-6.2-cp37-abi3-musllinux_1_1_aarch64.whl", hash = "sha256:5f8c52d219d4995388119af7ccaa0bcec289535747620116a58d830e7c25d8a8"},
    {file = "tornado-6.2-cp37-abi3-musllinux_1_1_i686.whl", hash = "sha256:6fdfabffd8dfcb6cf887428849d30cf19a3ea34c2c248461e1f7d718ad30b66b"},
    {file = "tornado-6.2-cp37-abi3-musllinux_1_1_x86_64.whl", hash = "sha256:1d54d13ab8414ed44de07efecb97d4ef7c39f7438cf5e976ccd356bebb1b5fca"},
    {file = "tornado-6.2-cp37-abi3-win32.whl", hash = "sha256:5c87076709343557ef8032934ce5f637dbb552efa7b21d08e89ae7619ed0eb23"},
    {file = "tornado-6.2-cp37-abi3-win_amd64.whl", hash = "sha256:e5f923aa6a47e133d1cf87d60700889d7eae68988704e20c75fb2d65677a8e4b"},
    {file = "tornado-6.2.tar.gz", hash = "sha256:9b630419bde84ec666bfd7ea0a4cb2a8a651c2d5cccdbdd1972a0c859dfc3c13"},
]
tqdm = [
    {file = "tqdm-4.65.0-py3-none-any.whl", hash = "sha256:c4f53a17fe37e132815abceec022631be8ffe1b9381c2e6e30aa70edc99e9671"},
    {file = "tqdm-4.65.0.tar.gz", hash = "sha256:1871fb68a86b8fb3b59ca4cdd3dcccbc7e6d613eeed31f4c332531977b89beb5"},
]
traitlets = [
    {file = "traitlets-5.9.0-py3-none-any.whl", hash = "sha256:9e6ec080259b9a5940c797d58b613b5e31441c2257b87c2e795c5228ae80d2d8"},
    {file = "traitlets-5.9.0.tar.gz", hash = "sha256:f6cde21a9c68cf756af02035f72d5a723bf607e862e7be33ece505abf4a3bad9"},
]
typing-extensions = [
    {file = "typing_extensions-4.7.1-py3-none-any.whl", hash = "sha256:440d5dd3af93b060174bf433bccd69b0babc3b15b1a8dca43789fd7f61514b36"},
    {file = "typing_extensions-4.7.1.tar.gz", hash = "sha256:b75ddc264f0ba5615db7ba217daeb99701ad295353c45f9e95963337ceeeffb2"},
]
urllib3 = [
    {file = "urllib3-2.0.4-py3-none-any.whl", hash = "sha256:de7df1803967d2c2a98e4b11bb7d6bd9210474c46e8a0401514e3a42a75ebde4"},
    {file = "urllib3-2.0.4.tar.gz", hash = "sha256:8d22f86aae8ef5e410d4f539fde9ce6b2113a001bb4d189e0aed70642d602b11"},
]
wcwidth = [
    {file = "wcwidth-0.2.6-py2.py3-none-any.whl", hash = "sha256:795b138f6875577cd91bba52baf9e445cd5118fd32723b460e30a0af30ea230e"},
    {file = "wcwidth-0.2.6.tar.gz", hash = "sha256:a5220780a404dbe3353789870978e472cfe477761f06ee55077256e509b156d0"},
]
webencodings = [
    {file = "webencodings-0.5.1-py2.py3-none-any.whl", hash = "sha256:a0af1213f3c2226497a97e2b3aa01a7e4bee4f403f95be16fc9acd2947514a78"},
    {file = "webencodings-0.5.1.tar.gz", hash = "sha256:b36a1c245f2d304965eb4e0a82848379241dc04b865afcc4aab16748587e1923"},
]
websocket-client = [
    {file = "websocket-client-1.6.1.tar.gz", hash = "sha256:c951af98631d24f8df89ab1019fc365f2227c0892f12fd150e935607c79dd0dd"},
    {file = "websocket_client-1.6.1-py3-none-any.whl", hash = "sha256:f1f9f2ad5291f0225a49efad77abf9e700b6fef553900623060dad6e26503b9d"},
]
wget = [
    {file = "wget-3.2.zip", hash = "sha256:35e630eca2aa50ce998b9b1a127bb26b30dfee573702782aa982f875e3f16061"},
]
wheel = [
    {file = "wheel-0.41.0-py3-none-any.whl", hash = "sha256:7e9be3bbd0078f6147d82ed9ed957e323e7708f57e134743d2edef3a7b7972a9"},
    {file = "wheel-0.41.0.tar.gz", hash = "sha256:55a0f0a5a84869bce5ba775abfd9c462e3a6b1b7b7ec69d72c0b83d673a5114d"},
]
widgetsnbextension = [
    {file = "widgetsnbextension-4.0.8-py3-none-any.whl", hash = "sha256:2e37f0ce9da11651056280c7efe96f2db052fe8fc269508e3724f5cbd6c93018"},
    {file = "widgetsnbextension-4.0.8.tar.gz", hash = "sha256:9ec291ba87c2dfad42c3d5b6f68713fa18be1acd7476569516b2431682315c17"},
]
xgboost = [
    {file = "xgboost-0.90-py2.py3-none-manylinux1_x86_64.whl", hash = "sha256:898f26bb66589c644d17deff1b03961504f7ad79296ed434d0d7a5e9cb4deae6"},
    {file = "xgboost-0.90-py2.py3-none-win_amd64.whl", hash = "sha256:5ec073f6d68348784e9afdb831371fefb89de896d8eb58e79244ad05177c5753"},
    {file = "xgboost-0.90.tar.gz", hash = "sha256:d69f90d61a63e8889fd39a31ad00c629bac1ca627f8406b9b6d4594c9e29ab84"},
]
zipp = [
    {file = "zipp-3.15.0-py3-none-any.whl", hash = "sha256:48904fc76a60e542af151aded95726c1a5c34ed43ab4134b597665c86d7ad556"},
    {file = "zipp-3.15.0.tar.gz", hash = "sha256:112929ad649da941c23de50f356a2b5570c954b65150642bccdd66bf194d224b"},
]
