# Supplementary material for: Development of a deep learning model for predicting recurrence of hepatocellular carcinoma after liver transplantation
Source: Front Med (Lausanne). 2024 Jun 11;11:1373005. doi: 10.3389/fmed.2024.1373005 (PMC11196752; doi:10.3389/fmed.2024.1373005)
Supplement: Supplementary file 1 [file Data_Sheet_1.ZIP › Raw data/source data and codes/codes/tabnet/pretraining_example.ipynb]

# %% [code]
%load_ext autoreload
%autoreload 2

# %% [code]
from pytorch_tabnet.tab_model import TabNetClassifier

import torch
from sklearn.preprocessing import LabelEncoder
from sklearn.metrics import roc_auc_score

import pandas as pd
import numpy as np
np.random.seed(0)

import os
import wget
from pathlib import Path

from matplotlib import pyplot as plt
%matplotlib inline

# %% [markdown]
# Download census-income dataset

# %% [code]
url = "https://archive.ics.uci.edu/ml/machine-learning-databases/adult/adult.data"
dataset_name = 'census-income'
out = Path(os.getcwd()+'/data/'+dataset_name+'.csv')

# %% [code]
out.parent.mkdir(parents=True, exist_ok=True)
if out.exists():
    print("File already exists.")
else:
    print("Downloading file...")
    wget.download(url, out.as_posix())

# %% [markdown]
# Load data and split

# %% [code]
train = pd.read_csv(out)
target = ' <=50K'
if "Set" not in train.columns:
    train["Set"] = np.random.choice(["train", "valid", "test"], p =[.8, .1, .1], size=(train.shape[0],))

train_indices = train[train.Set=="train"].index
valid_indices = train[train.Set=="valid"].index
test_indices = train[train.Set=="test"].index

# %% [markdown]
# Simple preprocessing

Label encode categorical features and fill empty cells.

# %% [code]
nunique = train.nunique()
types = train.dtypes

categorical_columns = []
categorical_dims =  {}
for col in train.columns:
    if types[col] == 'object' or nunique[col] < 200:
        print(col, train[col].nunique())
        l_enc = LabelEncoder()
        train[col] = train[col].fillna("VV_likely")
        train[col] = l_enc.fit_transform(train[col].values)
        categorical_columns.append(col)
        categorical_dims[col] = len(l_enc.classes_)
    else:
        train.fillna(train.loc[train_indices, col].mean(), inplace=True)

# %% [markdown]
# Define categorical features for categorical embeddings

# %% [code]
unused_feat = ['Set']

features = [ col for col in train.columns if col not in unused_feat+[target]] 

cat_idxs = [ i for i, f in enumerate(features) if f in categorical_columns]

cat_dims = [ categorical_dims[f] for i, f in enumerate(features) if f in categorical_columns]


# %% [code]
X_train = train[features].values[train_indices]
y_train = train[target].values[train_indices]

X_valid = train[features].values[valid_indices]
y_valid = train[target].values[valid_indices]

X_test = train[features].values[test_indices]
y_test = train[target].values[test_indices]

# %% [markdown]
# Network parameters

# %% [code]
from pytorch_tabnet.pretraining import TabNetPretrainer

# %% [code]
# TabNetPretrainer
unsupervised_model = TabNetPretrainer(
    cat_idxs=cat_idxs,
    cat_dims=cat_dims,
    cat_emb_dim=3,
    optimizer_fn=torch.optim.Adam,
    optimizer_params=dict(lr=2e-2),
    mask_type='entmax', # "sparsemax",
    n_shared_decoder=1, # nb shared glu for decoding
    n_indep_decoder=1, # nb independent glu for decoding
#     grouped_features=[[0, 1]], # you can group features together here
    verbose=5,
)

# %% [markdown]
# Self Supervised Training

# %% [code]
max_epochs = 100 if not os.getenv("CI", False) else 2 # 1000

# %% [code]
unsupervised_model.fit(
    X_train=X_train,
    eval_set=[X_valid],
    max_epochs=max_epochs , patience=5,
    batch_size=2048, virtual_batch_size=128,
    num_workers=0,
    drop_last=False,
    pretraining_ratio=0.5,
) 

# %% [code]
# Make reconstruction from a dataset
reconstructed_X, embedded_X = unsupervised_model.predict(X_valid)
assert(reconstructed_X.shape==embedded_X.shape)

# %% [code]
unsupervised_explain_matrix, unsupervised_masks = unsupervised_model.explain(X_valid)

# %% [code]
fig, axs = plt.subplots(1, 3, figsize=(20,20))

for i in range(3):
    axs[i].imshow(unsupervised_masks[i][:50])
    axs[i].set_title(f"mask {i}")


# %% [markdown]
## Save and load the same way as other TabNet models

# %% [code]
unsupervised_model.save_model('./test_pretrain')
loaded_pretrain = TabNetPretrainer()
loaded_pretrain.load_model('./test_pretrain.zip')

# %% [markdown]
# Training

# %% [code]
clf = TabNetClassifier(optimizer_fn=torch.optim.Adam,
                       optimizer_params=dict(lr=2e-3),
                       scheduler_params={"step_size":10, # how to use learning rate scheduler
                                         "gamma":0.9},
                       scheduler_fn=torch.optim.lr_scheduler.StepLR,
                       mask_type='sparsemax', # This will be overwritten if using pretrain model
                       verbose=5,
                      )

# %% [code]
clf.fit(
    X_train=X_train, y_train=y_train,
    eval_set=[(X_train, y_train), (X_valid, y_valid)],
    eval_name=['train', 'valid'],
    eval_metric=['auc'],
    max_epochs=max_epochs , patience=20,
    batch_size=1024, virtual_batch_size=128,
    num_workers=0,
    weights=1,
    drop_last=False,
    from_unsupervised=loaded_pretrain,
    
) 

# %% [code]
# plot losses
plt.plot(clf.history['loss'])

# %% [code]
# plot auc
plt.plot(clf.history['train_auc'])
plt.plot(clf.history['valid_auc'])

# %% [code]
# plot learning rates
plt.plot(clf.history['lr'])

# %% [markdown]
## Predictions

# %% [code]
preds = clf.predict_proba(X_test)
test_auc = roc_auc_score(y_score=preds[:,1], y_true=y_test)


preds_valid = clf.predict_proba(X_valid)
valid_auc = roc_auc_score(y_score=preds_valid[:,1], y_true=y_valid)

print(f"BEST VALID SCORE FOR {dataset_name} : {clf.best_cost}")
print(f"FINAL TEST SCORE FOR {dataset_name} : {test_auc}")

# %% [code]
# check that best weights are used
assert np.isclose(valid_auc, np.max(clf.history['valid_auc']), atol=1e-6)

# %% [markdown]
# Save and load Model

# %% [code]
# save tabnet model
saving_path_name = "./tabnet_model_test_1"
saved_filepath = clf.save_model(saving_path_name)

# %% [code]
# define new model with basic parameters and load state dict weights
loaded_clf = TabNetClassifier()
loaded_clf.load_model(saved_filepath)

# %% [code]
loaded_preds = loaded_clf.predict_proba(X_test)
loaded_test_auc = roc_auc_score(y_score=loaded_preds[:,1], y_true=y_test)

print(f"FINAL TEST SCORE FOR {dataset_name} : {loaded_test_auc}")

# %% [code]
assert(test_auc == loaded_test_auc)

# %% [markdown]
# Global explainability : feat importance summing to 1

# %% [code]
clf.feature_importances_

# %% [markdown]
# Local explainability and masks

# %% [code]
explain_matrix, masks = clf.explain(X_test)

# %% [code]
fig, axs = plt.subplots(1, 3, figsize=(20,20))

for i in range(3):
    axs[i].imshow(masks[i][:50])
    axs[i].set_title(f"mask {i}")
