# Supplementary material for: Development of a deep learning model for predicting recurrence of hepatocellular carcinoma after liver transplantation
Source: Front Med (Lausanne). 2024 Jun 11;11:1373005. doi: 10.3389/fmed.2024.1373005 (PMC11196752; doi:10.3389/fmed.2024.1373005)
Supplement: Supplementary file 1 [file Data_Sheet_1.ZIP › Raw data/source data and codes/codes/tabnet/regression_example.ipynb]

# %% [code]
from pytorch_tabnet.tab_model import TabNetRegressor

import torch
from sklearn.preprocessing import LabelEncoder
from sklearn.metrics import mean_squared_error

import pandas as pd
import numpy as np
np.random.seed(0)


import os
import wget
from pathlib import Path

# %% [markdown]
# Download census-income dataset

# %% [code]
url = "https://archive.ics.uci.edu/ml/machine-learning-databases/adult/adult.data"
dataset_name = 'census-income'
out = Path(os.getcwd()+'/data/'+dataset_name+'.csv')

# %% [code]
out.parent.mkdir(parents=True, exist_ok=True)
if out.exists():
    print("File already exists.")
else:
    print("Downloading file...")
    wget.download(url, out.as_posix())

# %% [markdown]
# Load data and split

# %% [code]
train = pd.read_csv(out)
target = ' <=50K'
if "Set" not in train.columns:
    train["Set"] = np.random.choice(["train", "valid", "test"], p =[.8, .1, .1], size=(train.shape[0],))

train_indices = train[train.Set=="train"].index
valid_indices = train[train.Set=="valid"].index
test_indices = train[train.Set=="test"].index

# %% [markdown]
# Simple preprocessing

Label encode categorical features and fill empty cells.

# %% [code]
categorical_columns = []
categorical_dims =  {}
for col in train.columns[train.dtypes == object]:
    print(col, train[col].nunique())
    l_enc = LabelEncoder()
    train[col] = train[col].fillna("VV_likely")
    train[col] = l_enc.fit_transform(train[col].values)
    categorical_columns.append(col)
    categorical_dims[col] = len(l_enc.classes_)

for col in train.columns[train.dtypes == 'float64']:
    train.fillna(train.loc[train_indices, col].mean(), inplace=True)

# %% [markdown]
# Define categorical features for categorical embeddings

# %% [code]
unused_feat = ['Set']

features = [ col for col in train.columns if col not in unused_feat+[target]] 

cat_idxs = [ i for i, f in enumerate(features) if f in categorical_columns]

cat_dims = [ categorical_dims[f] for i, f in enumerate(features) if f in categorical_columns]

# define your embedding sizes : here just a random choice
cat_emb_dim = [5, 4, 3, 6, 2, 2, 1, 10]

# %% [markdown]
# Network parameters

# %% [code]
clf = TabNetRegressor(cat_dims=cat_dims, cat_emb_dim=cat_emb_dim, cat_idxs=cat_idxs)

# %% [markdown]
# Training

# %% [code]
X_train = train[features].values[train_indices]
y_train = train[target].values[train_indices].reshape(-1, 1)

X_valid = train[features].values[valid_indices]
y_valid = train[target].values[valid_indices].reshape(-1, 1)

X_test = train[features].values[test_indices]
y_test = train[target].values[test_indices].reshape(-1, 1)

# %% [code]
max_epochs = 100 if not os.getenv("CI", False) else 2

# %% [code]
from pytorch_tabnet.augmentations import RegressionSMOTE
aug = RegressionSMOTE(p=0.2)

# %% [code]
clf.fit(
    X_train=X_train, y_train=y_train,
    eval_set=[(X_train, y_train), (X_valid, y_valid)],
    eval_name=['train', 'valid'],
    eval_metric=['rmsle', 'mae', 'rmse', 'mse'],
    max_epochs=max_epochs,
    patience=50,
    batch_size=1024, virtual_batch_size=128,
    num_workers=0,
    drop_last=False,
    augmentations=aug, #aug
) 

# %% [code]
# Deprecated : best model is automatically loaded at end of fit
# clf.load_best_model()

preds = clf.predict(X_test)

y_true = y_test

test_score = mean_squared_error(y_pred=preds, y_true=y_true)

print(f"BEST VALID SCORE FOR {dataset_name} : {clf.best_cost}")
print(f"FINAL TEST SCORE FOR {dataset_name} : {test_score}")

# %% [markdown]
# Save model and load

# %% [code]
# save tabnet model
saving_path_name = "./tabnet_model_test_1"
saved_filepath = clf.save_model(saving_path_name)

# %% [code]
# define new model with basic parameters and load state dict weights
loaded_clf = TabNetRegressor()
loaded_clf.load_model(saved_filepath)

# %% [code]
loaded_preds = loaded_clf.predict(X_test)
loaded_test_mse = mean_squared_error(loaded_preds, y_test)

print(f"FINAL TEST SCORE FOR {dataset_name} : {loaded_test_mse}")

# %% [code]
assert(test_score == loaded_test_mse)

# %% [markdown]
# Global explainability : feat importance summing to 1

# %% [code]
clf.feature_importances_

# %% [markdown]
# Local explainability and masks

# %% [code]
explain_matrix, masks = clf.explain(X_test)

# %% [code]
from matplotlib import pyplot as plt
%matplotlib inline

# %% [code]
fig, axs = plt.subplots(1, 3, figsize=(20,20))

for i in range(3):
    axs[i].imshow(masks[i][:50])
    axs[i].set_title(f"mask {i}")


# %% [markdown]
# XGB

# %% [code]
from xgboost import XGBRegressor

clf_xgb = XGBRegressor(max_depth=8,
    learning_rate=0.1,
    n_estimators=1000,
    verbosity=0,
    silent=None,
    objective='reg:linear',
    booster='gbtree',
    n_jobs=-1,
    nthread=None,
    gamma=0,
    min_child_weight=1,
    max_delta_step=0,
    subsample=0.7,
    colsample_bytree=1,
    colsample_bylevel=1,
    colsample_bynode=1,
    reg_alpha=0,
    reg_lambda=1,
    scale_pos_weight=1,
    base_score=0.5,
    random_state=0,
    seed=None,)

clf_xgb.fit(X_train, y_train,
        eval_set=[(X_valid, y_valid)],
        early_stopping_rounds=40,
        verbose=10)

# %% [code]
preds = np.array(clf_xgb.predict(X_valid))
valid_auc = mean_squared_error(y_pred=preds, y_true=y_valid)
print(valid_auc)

preds = np.array(clf_xgb.predict(X_test))
test_auc = mean_squared_error(y_pred=preds, y_true=y_test)
print(test_auc)
