# Supplementary material for: Development of a deep learning model for predicting recurrence of hepatocellular carcinoma after liver transplantation
Source: Front Med (Lausanne). 2024 Jun 11;11:1373005. doi: 10.3389/fmed.2024.1373005 (PMC11196752; doi:10.3389/fmed.2024.1373005)
Supplement: Supplementary file 1 [file Data_Sheet_1.ZIP › Raw data/source data and codes/codes/tabnet/release-script/Dockerfile_changelog]

FROM node:lts-alpine@sha256:c785e617c8d7015190c0d41af52cc69be8a16e3d9eb7cb21f0bb58bcfca14d6b

RUN apk add git

RUN npm i -g conventional-github-releaser@3.1.3 conventional-changelog-cli
